# Supplementary material for: Health, social care and technological interventions to improve functional ability of older adults living at home: An evidence and gap map
Source: Campbell Syst Rev. 2021 Jul 7;17(3):e1175. doi: 10.1002/cl2.1175 (PMC8988637; doi:10.1002/cl2.1175)
Supplement: Supplementary file 1 — Supporting information [file CL2-17-e1175-s003.xlsx]

## Sheet: Ageing EGM Excluded Studies
Study	Reason for Exclusion
Aasgaard (2012)
	EXCLUDE on study design
Abrisqueta-Gomez (2013)
	EXCLUDE on study design
Aceros (2016)
	EXCLUDE on intervention
Achterberg (2016)
	EXCLUDE on intervention
Acierno (2017)
	EXCLUDE on target group
Acorn (2008)
	EXCLUDE on study design
Adachi (2001)
	EXCLUDE on intervention
Ades (2003)
	EXCLUDE on intervention
Afifi (2014)
	EXCLUDE on study design
Agmon (2018)
	EXCLUDE on setting
Agree (1999)
	EXCLUDE on study design
Agree (2005)
	EXCLUDE on study design
Aguado (2010)
	EXCLUDE on intervention
Aguglia (2004)
	EXCLUDE on intervention
Aguila (2006)
	EXCLUDE on study design
Ahlner-Elmqvist (2008)
	EXCLUDE on study design
Ahmad (2016)
	EXCLUDE on intervention
Ahmad (2018)
	EXCLUDE on intervention
Aiken (2006)
	EXCLUDE on target group
Åkesson (2018)
	EXCLUDE on setting
Akiyama (2011)
	EXCLUDE on study design
Albertsen (2011)
	EXCLUDE on intervention
Albornos-Muñoz (2018)
	EXCLUDE on setting
Alessi (1997)
	EXCLUDE on study design
Alkan (2011)
	EXCLUDE on intervention
Alldred (2013)
	EXCLUDE on intervention
Allen (1996)
	EXCLUDE on study design
Allen (1999)
	EXCLUDE on study design
Allen (2012)
	EXCLUDE on study design
Allen (2014)
	EXCLUDE on intervention
Allen (2014)
	EXCLUDE on intervention
Al-Sari (2018)
	EXCLUDE on intervention
Anderson (2012)
	EXCLUDE on setting
Antoniak (2017)
	EXCLUDE on setting
Anttila (2011)
	EXCLUDE on study design
Anttila (2012)
	EXCLUDE on study design
Aoun (2015)
	EXCLUDE on study design
Apóstolo (2016)
	EXCLUDE on intervention
Applebaum (1990)
	EXCLUDE on study design
Applegate (1991)
	EXCLUDE on study design
Arai (2007)
	EXCLUDE on setting
Aranda (1974)
	EXCLUDE on study design
Arbesman (2012)
	EXCLUDE on setting
Arean (2008)
	EXCLUDE on setting
Arif (2014)
	EXCLUDE on study design
Armstrong (2016)
	EXCLUDE on study design
Arnall (2012)
	EXCLUDE on setting
Aronson (1996)
	EXCLUDE on study design
Arthur (2000)
	EXCLUDE on intervention
Ashok (2017)
	EXCLUDE on study design
Ashworth (2005)
	EXCLUDE on target group
Assumpção (2014)
	EXCLUDE on study design
Atienza (2001)
	EXCLUDE on study design
Auger (2008)
	EXCLUDE on target group
Bahar-Fuchs (2017)
	EXCLUDE on intervention
Bainbridge (2016)
	EXCLUDE on target group
Baker (2001)
	EXCLUDE on target group
Baker (2016)
	EXCLUDE on intervention
Bakker (2011)
	EXCLUDE on intervention
Baldwin (2016)
	EXCLUDE on intervention
Barnes (2013)
	EXCLUDE on intervention
Bateni (2005)
	EXCLUDE on study design
Bates (2018)
	EXCLUDE on intervention
Belqaid (2016)
	EXCLUDE on intervention
Bentur (1996)
	EXCLUDE on intervention
Best (1971)
	EXCLUDE on study design
Best (2014)
	EXCLUDE on setting
Best (2016)
	EXCLUDE on setting
Beurskens (2016)
	EXCLUDE on study design
Binder (2004)
	EXCLUDE on setting
Bischoff-Ferrari (2017)
	EXCLUDE on intervention
Bishop (2015)
	EXCLUDE on intervention
Bismuth (2012)
	EXCLUDE on intervention
Blackwood (2016)
	EXCLUDE on intervention
Blake (2009)
	EXCLUDE on setting
Bleijenberg (2013)
	EXCLUDE on target group
Bleijenberg (2017)
	EXCLUDE on study design
Blohm (1998)
	EXCLUDE on intervention
Boland (2017)
	EXCLUDE on study design
Bolscher-Niehuis (2016)
	EXCLUDE on intervention
Borell (2018)
	EXCLUDE on study design
Boucher (2013)
	EXCLUDE on study design
Boyd (1996)
	EXCLUDE on study design
Braun (1987)
	EXCLUDE on study design
Braun (1991)
	EXCLUDE on study design
Brettschneider (2015)
	EXCLUDE on study design
Brismee (2007)
	EXCLUDE on setting
Britian (1999)
	EXCLUDE on study design
Bruun-Olsen (2013)
	EXCLUDE on setting
Bull (1994)
	EXCLUDE on study design
Cabilan (2013)
	EXCLUDE on target group
Caplan (2010)
	EXCLUDE on intervention
Cardemil (2013)
	EXCLUDE on setting
Carlson (2007)
	EXCLUDE on intervention
Carlson (2017)
	EXCLUDE on target group
Challis (1991)
	EXCLUDE on study design
Chan (2016)
	EXCLUDE on setting
Chan (2016)
	EXCLUDE on setting
Chan (2017)
	EXCLUDE on setting
Chandler (1997)
	EXCLUDE on study design
Chesbro (2005)
	EXCLUDE on intervention
Chiatti (2015)
	EXCLUDE on target group
ChiCtr (2013)
	EXCLUDE on intervention
Chien (2008)
	EXCLUDE on target group
Childress (2008)
	EXCLUDE on intervention
Chippendale (2012)
	EXCLUDE on intervention
Chiu (2004)
	EXCLUDE on intervention
Chiu (2015)
	EXCLUDE on study design
Choi (2014)
	EXCLUDE on intervention
Chou (2011)
	EXCLUDE on setting
Choyce (2017)
	EXCLUDE on target group
Chung (2016)
	EXCLUDE on setting
Cifu (2010)
	EXCLUDE on study design
Ciliska (1996)
	EXCLUDE on target group
Clark (1998)
	EXCLUDE on study design
Clarke (2005)
	EXCLUDE on study design
Clegg (2014)
	EXCLUDE on intervention
Clemson (2012)
	EXCLUDE on intervention
Coleman (1995)
	EXCLUDE on study design
Coster (2018)
	EXCLUDE on study design
Cumming (2015)
	EXCLUDE on setting
Cyarto (2006)
	EXCLUDE on study design
Dale (2006)
	EXCLUDE on intervention
Dalton (2018)
	EXCLUDE on target group
Danilovich (2017)
	EXCLUDE on target group
Dapp (2011)
	EXCLUDE on intervention
Davison (2016)
	EXCLUDE on intervention
Day (2000)
	EXCLUDE on intervention
Day (2012)
	EXCLUDE on setting
De Almeida (2015)
	EXCLUDE on intervention
De Roos (2018)
	EXCLUDE on setting
De van der Schueren (2017)
	EXCLUDE on intervention
De Vriendt (2016)
	EXCLUDE on setting
De Vries (2016)
	EXCLUDE on setting
Delbaere (2006)
	EXCLUDE on study design
Dellasega (2002)
	EXCLUDE on target group
Der-Fa (2013)
	EXCLUDE on intervention
Dohrn (2017)
	EXCLUDE on setting
Donaldson (1990)
	EXCLUDE on study design
Donaldson (1991)
	EXCLUDE on intervention
Douglas (2015)
	EXCLUDE on study design
Douma (2015)
	EXCLUDE on intervention
Dozeman (2011)
	EXCLUDE on intervention
Dozeman (2012)
	EXCLUDE on intervention
Dreizler (2014)
	EXCLUDE on study design
Drummond (2013)
	EXCLUDE on setting
Duckworth (2013)
	EXCLUDE on study design
Dumoulin (2014)
	EXCLUDE on intervention
Effectiveness and cost-effectiveness... (2016)
	EXCLUDE on study design
Eklund (2013)
	EXCLUDE on setting
Elbadawy (2017)
	EXCLUDE on setting
El-Khoury (2015)
	EXCLUDE on setting
Eloranta (2010)
	EXCLUDE on study design
Engberg (1997)
	EXCLUDE on study design
Evans (2007)
	EXCLUDE on study design
Fahlman (2007)
	EXCLUDE on setting
Fairhall (2015)
	EXCLUDE on study design
Fanning (2018)
	EXCLUDE on setting
Farmer (2006)
	EXCLUDE on study design
Feldman (2005)
	EXCLUDE on intervention
Fernandez-Barres (2017)
	EXCLUDE on intervention
Fields (2014)
	EXCLUDE on setting
Finkelstein (2012)
	EXCLUDE on study design
Fischer (2015)
	EXCLUDE on study design
Fitzgerald (1994)
	EXCLUDE on setting
Fleet (2014)
	EXCLUDE on intervention
Flora (2006)
	EXCLUDE on study design
Forbes (2002)
	EXCLUDE on study design
Forster (2008)
	EXCLUDE on setting
Forster (2017)
	EXCLUDE on intervention
Fowler (2015)
	EXCLUDE on study design
Galle (2017)
	EXCLUDE on setting
Gary (2006)
	EXCLUDE on intervention
Ghassemzadeh (2013)
	EXCLUDE on study design
Gianoudis (2011)
	EXCLUDE on setting
Gibson (2002)
	EXCLUDE on study design
Gielen (2013)
	EXCLUDE on intervention
Giesbrecht (2012)
	EXCLUDE on study design
Gine-Garriga (2010)
	EXCLUDE on setting
Giordano (2016)
	EXCLUDE on intervention
Gleeson (2014)
	EXCLUDE on intervention
Goedendorp (2017)
	EXCLUDE on intervention
Gollub (2002)
	EXCLUDE on study design
Gomes (2018)
	EXCLUDE on intervention
Gordon (1990)
	EXCLUDE on study design
Gosman-Hedstrom (2002)
	EXCLUDE on setting
Gothe (2014)
	EXCLUDE on setting
Graff (2003)
	EXCLUDE on study design
Graham-Phillips (2016)
	EXCLUDE on study design
Gray (1997)
	EXCLUDE on study design
Griffiths (2000)
	EXCLUDE on study design
Griffiths (2013)
	EXCLUDE on intervention
Gros (2016)
	EXCLUDE on study design
Guidetti (2010)
	EXCLUDE on setting
Guidon (2013)
	EXCLUDE on setting
Guitard (2013)
	EXCLUDE on intervention
Haines (2009)
	EXCLUDE on intervention
Halvarsson (2015)
	EXCLUDE on setting
Hariprasad (2013)
	EXCLUDE on intervention
Harrison (2008)
	EXCLUDE on setting
Hauer (2015)
	EXCLUDE on intervention
Hayashi (2011)
	EXCLUDE on setting
Healey (2011)
	EXCLUDE on setting
Health (2008)
	EXCLUDE on intervention
Heneka (2016)
	EXCLUDE on setting
Hennig (2012)
	EXCLUDE on study design
Henrard (1991)
	EXCLUDE on study design
Herke (2018)
	EXCLUDE on intervention
Hile (2018)
	EXCLUDE on study design
Hinkka (2007)
	EXCLUDE on setting
Hinrichs (2011)
	EXCLUDE on intervention
Hirsch (2015)
	EXCLUDE on study design
Hofstad (2013)
	EXCLUDE on study design
Holthe (2018)
	EXCLUDE on intervention
Hooper (2014)
	EXCLUDE on intervention
Hori (2014)
	EXCLUDE on intervention
Hu (2007)
	EXCLUDE on intervention
Huang (2004)
	EXCLUDE on intervention
Hughes (1987)
	EXCLUDE on study design
Hum (2018)
	EXCLUDE on study design
Humbert (2007)
	EXCLUDE on study design
Hummel (2017)
	EXCLUDE on intervention
Hung (2003)
	EXCLUDE on study design
Hussain (2013)
	EXCLUDE on intervention
Iecovich (2007)
	EXCLUDE on study design
Ifudu (1994)
	EXCLUDE on target group
Ilieva (2013)
	EXCLUDE on study design
Iliffe (2015)
	EXCLUDE on intervention
Iliffe (2015)
	EXCLUDE on intervention
Intiso (2012)
	EXCLUDE on study design
Istvandity (2017)
	EXCLUDE on intervention
Iversen (2012)
	EXCLUDE on study design
Iyengar (2007)
	EXCLUDE on study design
Jacobson (2011)
	EXCLUDE on intervention
Jame (2016)
	EXCLUDE on intervention
Jansen (2013)
	EXCLUDE on setting
Jeon (2015)
	EXCLUDE on setting
Jessup (2003)
	EXCLUDE on setting
Jobe (2001)
	EXCLUDE on intervention
Johnen (2018)
	EXCLUDE on study design
Johnson (1988)
	EXCLUDE on study design
Joranson (2017)
	EXCLUDE on intervention
Jung (2018)
	EXCLUDE on intervention
Jyvakorpi (2012)
	EXCLUDE on intervention
Kamioka (2004)
	EXCLUDE on intervention
Kamioka (2006)
	EXCLUDE on intervention
Karlsson (2013)
	EXCLUDE on study design
Karmarkar (2009)
	EXCLUDE on study design
Karmarkar (2009)
	EXCLUDE on study design
Karmarkar (2010)
	EXCLUDE on study design
Katzel (2016)
	EXCLUDE on setting
Kawagoshi (2015)
	EXCLUDE on setting
Keall (2017)
	EXCLUDE on intervention
Keeney (2017)
	EXCLUDE on study design
Kegelmeyer (2013)
	EXCLUDE on study design
Kelly (2014)
	EXCLUDE on intervention
Kemmler (2010)
	EXCLUDE on intervention
Kendall (2018)
	EXCLUDE on setting
Kerschan (1998)
	EXCLUDE on study design
Kerski (1987)
	EXCLUDE on study design
Kerwin (2012)
	EXCLUDE on study design
Kimura (2003)
	EXCLUDE on intervention
Kind (2016)
	EXCLUDE on intervention
King (2012)
	EXCLUDE on study design
Kiosses (2010)
	EXCLUDE on intervention
Kiosses (2015)
	EXCLUDE on study design
Kiosses (2018)
	EXCLUDE on study design
Kolt (2009)
	EXCLUDE on intervention
Konick-McMahan (2003)
	EXCLUDE on study design
Konno (2012)
	EXCLUDE on study design
Kono (2009)
	EXCLUDE on study design
Kravitz (1994)
	EXCLUDE on study design
Kruse (2013)
	EXCLUDE on study design
Kumar (2017)
	EXCLUDE on intervention
Kunik (2017)
	EXCLUDE on intervention
Kuo (2013)
	EXCLUDE on target group
Kuo (2016)
	EXCLUDE on target group
Kusumoto (2007)
	EXCLUDE on intervention
Lacroix (2016)
	EXCLUDE on setting
Lahtinen (2015)
	EXCLUDE on setting
Lahtinen (2017)
	EXCLUDE on setting
Lai (2004)
	EXCLUDE on intervention
Lai (2017)
	EXCLUDE on intervention
Lam (2012)
	EXCLUDE on setting
Laming (2017)
	EXCLUDE on study design
Lapid (2006)
	EXCLUDE on setting
Laufer (2002)
	EXCLUDE on setting
Leinonen (2007)
	EXCLUDE on intervention
Leone (2012)
	EXCLUDE on intervention
Leung (2005)
	EXCLUDE on study design
Levine (1993)
	EXCLUDE on study design
Levy-Storms (2008)
	EXCLUDE on study design
Liebel (2008)
	EXCLUDE on study design
Lim (2003)
	EXCLUDE on setting
Lim (2005)
	EXCLUDE on target group
Lin (2012)
	EXCLUDE on setting
Lindegaard (2016)
	EXCLUDE on study design
Lingler (2014)
	EXCLUDE on intervention
Littlewood (2016)
	EXCLUDE on intervention
Liu (2014)
	EXCLUDE on setting
Liu (2014)
	EXCLUDE on intervention
Liu (2016)
	EXCLUDE on intervention
Livingston (2013)
	EXCLUDE on target group
Lord (2003)
	EXCLUDE on setting
Low (2013)
	EXCLUDE on intervention
Low (2015)
	EXCLUDE on study design
Luger (2016)
	EXCLUDE on intervention
Lundqvist (2015)
	EXCLUDE on study design
Luukinen (2006)
	EXCLUDE on intervention
MacNeil (2012)
	EXCLUDE on intervention
Madara (2016)
	EXCLUDE on target group
Maghsoudi (2015)
	EXCLUDE on study design
Majewski (2015)
	EXCLUDE on study design
Maki (2008)
	EXCLUDE on study design
Mameletzi (2011)
	EXCLUDE on setting
Mangione (2010)
	EXCLUDE on setting
Marioni (2013)
	EXCLUDE on intervention
Markle-Reid (2013)
	EXCLUDE on study design
Marston (2007)
	EXCLUDE on setting
Martini (2018)
	EXCLUDE on setting
Mason (2007)
	EXCLUDE on target group
Mazzuca (1997)
	EXCLUDE on intervention
McCusker (2001)
	EXCLUDE on setting
McEwan (1992)
	EXCLUDE on study design
McMillan (2005)
	EXCLUDE on study design
McNeil (1995)
	EXCLUDE on study design
Mehlhorn (2014)
	EXCLUDE on setting
Mehrholz (2015)
	EXCLUDE on setting
Mehrholz (2017)
	EXCLUDE on setting
Melin (1995)
	EXCLUDE on setting
Melis (2005)
	EXCLUDE on intervention
Melis (2010)
	EXCLUDE on study design
Meng (2004)
	EXCLUDE on intervention
Mercadante (2011)
	EXCLUDE on study design
Merom (2016)
	EXCLUDE on intervention
Messecar (1999)
	EXCLUDE on study design
Messecar (2003)
	EXCLUDE on study design
Michaud (2017)
	EXCLUDE on setting
Mikkelsen (2017)
	EXCLUDE on study design
Miller (2010)
	EXCLUDE on study design
Miriam (2013)
	EXCLUDE on study design
Mitchell (1987)
	EXCLUDE on study design
Mitseva (2012)
	EXCLUDE on study design
Moffa-Trotter (1996)
	EXCLUDE on study design
Moholdt (2012)
	EXCLUDE on intervention
Molloy (2006)
	EXCLUDE on setting
Moniz (2012)
	EXCLUDE on intervention
Monteau (2010)
	EXCLUDE on study design
Montgomery (2010)
	EXCLUDE on setting
Moore (2016)
	EXCLUDE on setting
Morag (2017)
	EXCLUDE on intervention
Morey (2015)
	EXCLUDE on setting
Moriarty (2016)
	EXCLUDE on target group
Morin (2017)
	EXCLUDE on setting
Mortenson (2013)
	EXCLUDE on intervention
Mottram (2007)
	EXCLUDE on study design
Mozley (2007)
	EXCLUDE on study design
Mozolic (2008)
	EXCLUDE on setting
Mukamel (2007)
	EXCLUDE on study design
Muller (2014)
	EXCLUDE on study design
Mustian (2009)
	EXCLUDE on intervention
Nelson (2016)
	EXCLUDE on study design
Ness (2018)
	EXCLUDE on setting
Neville (2015)
	EXCLUDE on setting
Newbury (2000)
	EXCLUDE on study design
Newcomer (1999)
	EXCLUDE on target group
Nguyen (2015)
	EXCLUDE on study design
Nieman (2017)
	EXCLUDE on intervention
Niemelä (2011)
	EXCLUDE on setting
Niemela (2012)
	EXCLUDE on study design
Nijs (2006)
	EXCLUDE on intervention
Nikolaus (1995)
	EXCLUDE on intervention
Nikoletou (2016)
	EXCLUDE on intervention
Nilsson (2012)
	EXCLUDE on study design
Nishiguchi (2015)
	EXCLUDE on setting
Noelker (1989)
	EXCLUDE on study design
Norrbom (1991)
	EXCLUDE on intervention
Northey (2018)
	EXCLUDE on setting
Nour (2002)
	EXCLUDE on intervention
Nourhashemi (2015)
	EXCLUDE on setting
Nowak (1998)
	EXCLUDE on target group
Oleske (1988)
	EXCLUDE on intervention
Oliveira (2016)
	EXCLUDE on setting
Ollonqvist (2008)
	EXCLUDE on setting
Olsen (2016)
	EXCLUDE on setting
Orrell (2007)
	EXCLUDE on intervention
Orrell (2014)
	EXCLUDE on intervention
Ostaszkiewicz (2004)
	EXCLUDE on intervention
Ottmann (2013)
	EXCLUDE on study design
Overbeek (2018)
	EXCLUDE on intervention
Padulo (2018)
	EXCLUDE on study design
Palvanen (2012)
	EXCLUDE on setting
Pan (2018)
	EXCLUDE on setting
Park (2017)
	EXCLUDE on intervention
Parlevliet (2010)
	EXCLUDE on intervention
Parsons (2013)
	EXCLUDE on intervention
Pathy (1992)
	EXCLUDE on intervention
Payette (2002)
	EXCLUDE on intervention
Pearson (2007)
	EXCLUDE on intervention
Pedersen (2005)
	EXCLUDE on study design
Perula (2012)
	EXCLUDE on setting
Pflaum (2016)
	EXCLUDE on study design
PG (1989)
	EXCLUDE on study design
Pihl (2011)
	EXCLUDE on study design
Pine (2002)
	EXCLUDE on study design
Ploeg (2010)
	EXCLUDE on intervention
Podd (2015)
	EXCLUDE on setting
Pollack (1998)
	EXCLUDE on study design
Pollock (2012)
	EXCLUDE on setting
Pozet (2016)
	EXCLUDE on target group
Pressler (2015)
	EXCLUDE on study design
Prizer (2018)
	EXCLUDE on study design
Pynnonen (2018)
	EXCLUDE on setting
Ramsay (2011)
	EXCLUDE on intervention
Rana (2010)
	EXCLUDE on study design
Ranganathan (2012)
	EXCLUDE on study design
Rantanen (2012)
	EXCLUDE on setting
Ratzka (1986)
	EXCLUDE on study design
Redford (1993)
	EXCLUDE on study design
Reeder (2013)
	EXCLUDE on intervention
Reid (2002)
	EXCLUDE on study design
Reid (2017)
	EXCLUDE on intervention
Rentschler (2008)
	EXCLUDE on study design
Resnick (2013)
	EXCLUDE on study design
Ricauda (2004)
	EXCLUDE on setting
Richardson (1989)
	EXCLUDE on study design
Rideout (2004)
	EXCLUDE on study design
Rizzo (1996)
	EXCLUDE on intervention
Robertson (2001)
	EXCLUDE on study design
Robinson (2013)
	EXCLUDE on setting
Rogers (2018)
	EXCLUDE on study design
Romskaug (2017)
	EXCLUDE on intervention
Rossi (2014)
	EXCLUDE on setting
Routasalo (2009)
	EXCLUDE on setting
Rubin (1992)
	EXCLUDE on setting
Rudilla (2016)
	EXCLUDE on intervention
Ruikes (2016)
	EXCLUDE on study design
Ryburn (2009)
	EXCLUDE on study design
Rydwik (2010)
	EXCLUDE on intervention
Sahota (2016)
	EXCLUDE on setting
Sahyoun (2014)
	EXCLUDE on study design
Sakurai (2011)
	EXCLUDE on setting
Sakurai (2013)
	EXCLUDE on setting
Salazar (2000)
	EXCLUDE on target group
Sampedro (2015)
	EXCLUDE on intervention
Sampson (2009)
	EXCLUDE on intervention
Sanford (1995)
	EXCLUDE on intervention
Sayers (2003)
	EXCLUDE on setting
Schoenmakers (2010)
	EXCLUDE on target group
Schoonhoven (2015)
	EXCLUDE on intervention
Schwartz (1990)
	EXCLUDE on study design
Seitz (2014)
	EXCLUDE on study design
Sharpe (2016)
	EXCLUDE on setting
Shaw (2008)
	EXCLUDE on setting
Sheppard (1998)
	EXCLUDE on target group
Shepperd (1998)
	EXCLUDE on target group
Sherrington (2004)
	EXCLUDE on intervention
Sherwood (1980)
	EXCLUDE on study design
Sherwood (1986)
	EXCLUDE on study design
Shimada (2017)
	EXCLUDE on intervention
Shishehgar (2018)
	EXCLUDE on intervention
Sidel (1990)
	EXCLUDE on intervention
Signe (2008)
	EXCLUDE on study design
Simmons (1995)
	EXCLUDE on study design
Simmons (1996)
	EXCLUDE on study design
Singh (2017)
	EXCLUDE on setting
Singh (2018)
	EXCLUDE on setting
Siragusa (2005)
	EXCLUDE on study design
Sjosten (2008)
	EXCLUDE on intervention
Sladek (2011)
	EXCLUDE on intervention
Smith (2006)
	EXCLUDE on study design
Sorensen (2002)
	EXCLUDE on target group
Sosnoff (2014)
	EXCLUDE on intervention
Sprange (2013)
	EXCLUDE on setting
Stark (2017)
	EXCLUDE on intervention
Stathi (2018)
	EXCLUDE on setting
Stein (1981)
	EXCLUDE on study design
Stelmack (2005)
	EXCLUDE on intervention
Stenvall (2007)
	EXCLUDE on setting
Steultjens (2006)
	EXCLUDE on study design
Stevens-Lapsley (2016)
	EXCLUDE on setting
Stevenson (1981)
	EXCLUDE on study design
Stewart (2005)
	EXCLUDE on intervention
Stewart (2006)
	EXCLUDE on study design
Stewart (2016)
	EXCLUDE on study design
Stolle (2012)
	EXCLUDE on intervention
Stoltz (2004)
	EXCLUDE on target group
Stow (2015)
	EXCLUDE on study design
Straw (1991)
	EXCLUDE on study design
Stuck (1995)
	EXCLUDE on study design
Stuck (2007)
	EXCLUDE on intervention
Student (2013)
	EXCLUDE on target group
Sturkenboom (2016)
	EXCLUDE on study design
Sungkarat (2017)
	EXCLUDE on setting
Suwanwela (2002)
	EXCLUDE on target group
Swank (2011)
	EXCLUDE on setting
Tappen (2014)
	EXCLUDE on intervention
Tasiemski (2005)
	EXCLUDE on setting
Taule (2015)
	EXCLUDE on study design
Tennsledt (1998)
	EXCLUDE on intervention
Wolinksy (2011)
	EXCLUDE on intervention
Thomas (1989)
	EXCLUDE on study design
Thomas (2007)
	EXCLUDE on intervention
Thoreau (2015)
	EXCLUDE on study design
Thulesius (2002)
	EXCLUDE on target group
Tibaek (2014)
	EXCLUDE on setting
Tiedemann (2013)
	EXCLUDE on setting
Tiedemann (2015)
	EXCLUDE on intervention
Tiedemann (2016)
	EXCLUDE on intervention
Timonen (2002)
	EXCLUDE on intervention
Timonen (2002)
	EXCLUDE on setting
Tinetti (1993)
	EXCLUDE on study design
Toevs (2000)
	EXCLUDE on study design
Toot (2011)
	EXCLUDE on intervention
Torres (2017)
	EXCLUDE on intervention
Torres-Arreola (2009)
	EXCLUDE on setting
Toseland (1990)
	EXCLUDE on target group
Towfighi (2017)
	EXCLUDE on target group
Troyer (2010)
	EXCLUDE on intervention
Tsai (2017)
	EXCLUDE on setting
Tse (2016)
	EXCLUDE on study design
Tsuchihashi-Makaya (2011)
	EXCLUDE on target group
Ukawa (2012)
	EXCLUDE on intervention
Ukawa (2012)
	EXCLUDE on study design
Ukawa (2012)
	EXCLUDE on intervention
Ukawa (2015)
	EXCLUDE on study design
Ullmann (2017)
	EXCLUDE on setting
Uy (2008)
	EXCLUDE on setting
Vaapio (2007)
	EXCLUDE on setting
Vahlberg (2017)
	EXCLUDE on setting
van Ginneken (2013)
	EXCLUDE on target group
van Hout (2005)
	EXCLUDE on intervention
van Mulligen-van (2013)
	EXCLUDE on study design
van Ooijen (2013)
	EXCLUDE on setting
Van Spall (2018)
	EXCLUDE on setting
Vandepitte (2016)
	EXCLUDE on setting
VanDeVelde-Coke (2004)
	EXCLUDE on setting
Vass (2004)
	EXCLUDE on intervention
Vass (2005)
	EXCLUDE on intervention
Venturelli (2010)
	EXCLUDE on setting
Verloo (2015)
	EXCLUDE on setting
Vetter (1984)
	EXCLUDE on intervention
Victor (1988)
	EXCLUDE on study design
Viswanathan (2007)
	EXCLUDE on study design
von Humboldt (2014)
	EXCLUDE on intervention
Wallace (2004)
	EXCLUDE on intervention
Wanderley (2015)
	EXCLUDE on setting
Wang (2008)
	EXCLUDE on study design
Wang (2011)
	EXCLUDE on intervention
Wang (2013)
	EXCLUDE on intervention
Wang (2016)
	EXCLUDE on target group
Wang (2017)
	EXCLUDE on study design
Ward (1978)
	EXCLUDE on intervention
Warland (1991)
	EXCLUDE on study design
Warner (2016)
	EXCLUDE on intervention
Waterman (2016)
	EXCLUDE on study design
Weiss (2004)
	EXCLUDE on study design
Whitehead (2016)
	EXCLUDE on study design
Whitehead (2016)
	EXCLUDE on intervention
Whittemore (2014)
	EXCLUDE on study design
Whitten (2007)
	EXCLUDE on intervention
Wilhelmson (2011)
	EXCLUDE on intervention
Williams (2013)
	EXCLUDE on study design
Williams (2015)
	EXCLUDE on study design
Wilson (1999)
	EXCLUDE on setting
Wilson (2005)
	EXCLUDE on study design
Winter (2016)
	EXCLUDE on target group
Wittwer (2016)
	EXCLUDE on intervention
Wong (2014)
	EXCLUDE on setting
Wong (2015)
	EXCLUDE on study design
Wong (2018)
	EXCLUDE on setting
Wongcharoen (2017)
	EXCLUDE on intervention
Woolrych (2016)
	EXCLUDE on study design
Wu (2007)
	EXCLUDE on setting
Wu (2008)
	EXCLUDE on target group
Wu (2017)
	EXCLUDE on intervention
Wyatt (2004)
	EXCLUDE on target group
Wyers (2010)
	EXCLUDE on intervention
Xueyu (2017)
	EXCLUDE on intervention
Yoon (2018)
	EXCLUDE on setting
Yu (2016)
	EXCLUDE on setting
Yusif (2016)
	EXCLUDE on study design
Yu-Yahiro (2009)
	EXCLUDE on study design
Zarit (2017)
	EXCLUDE on study design
Zeeuwe (2006)
	EXCLUDE on intervention
Zhang (2014)
	EXCLUDE on setting
Zhao (2017)
	EXCLUDE on study design
Zheng (2016)
	EXCLUDE on setting
Zimmer (1984)
	EXCLUDE on study design
Zimmer (1990)
	EXCLUDE on study design
