# Supplementary material for: Health, social care and technological interventions to improve functional ability of older adults living at home: An evidence and gap map
Source: Campbell Syst Rev. 2021 Jul 7;17(3):e1175. doi: 10.1002/cl2.1175 (PMC8988637; doi:10.1002/cl2.1175)
Supplement: Supplementary file 2 — Supporting information [file CL2-17-e1175-s002.xlsx]

## Sheet: Ageing EGM Included Studies_Sor
Study	Publication Status	Study Design	Population-Age Group	Population-Sex/Gender	Health status/condition	WHO Region	World Bank Classification by Income	Intervention-General social support services, systems and policies	Intervention-For personal indoor and outdoor mobility and transportation	Intervention-Health services, systems and policies	Intervention-Design, construction and building products and technology of buildings for private use	Outcomes-Intrinsic Capacity	Outcomes-Functional Ability	Outcomes-Process and other outcomes	Setting	Comparison	PROGRESS Factors	Gender Inequalities	Other Health Inequalities	Study quality
Acton (2016)
	Complete	RCT	Includes <65	50-75% female included	Non-communicable disease	European	High-income economies	Personal care		General health services for disease prevention		Mental functions	Basic needs		Residential home/apartment	Usual care		No - assessment of effects by sex/gender NOT present	No - assessment of effects across any other PROGRESS characteristics? e.g. socioeconomic status	RCT
			Includes 65+							Rehabilitation services		Sensory functions and pain	Quality of life
										Visiting health professionals
Aimonino (2008)
	Complete	RCT	Includes 75+	25-50% female included	Non-communicable disease	European	High-income economies			General health services for disease prevention		Mental functions	Basic needs	Cost (e.g. out of pocket)	Residential home/apartment	Usual care		No - assessment of effects by sex/gender NOT present	No - assessment of effects across any other PROGRESS characteristics? e.g. socioeconomic status	RCT
										Visiting health professionals		Functions of the digestive, metabolic and endocrine systems	Quality of life	Satisfaction of older adult
													Mobility	Caregiver outcomes
														Health service utilization
Alexander (2001)
	Complete	RCT	Includes 65+	75-100% female included	Care dependent	The Americas	High-income economies			Rehabilitation services			Mobility		Assisted living	Other		No - assessment of effects by sex/gender NOT present	No - assessment of effects across any other PROGRESS characteristics? e.g. socioeconomic status	RCT
										Visiting lay service providers
Alexopoulos (2016)
	Complete	RCT	Includes <65		Non-communicable disease	The Americas	High-income economies			General health services for disease prevention		Mental functions	Learning, grow and make decisions		Residential home/apartment	Other	Socioeconomic status	No - assessment of effects by sex/gender NOT present	No - assessment of effects across any other PROGRESS characteristics? e.g. socioeconomic status	RCT
			Includes 65+		Physical frailty					Visiting health professionals
Amjad (2018)
	Complete	RCT	Includes 65+	50-75% female included	Dementia	The Americas	High-income economies			General health services for disease prevention			Quality of life	Cost (e.g. out of pocket)	Residential home/apartment	Usual care		No - assessment of effects by sex/gender NOT present	No - assessment of effects across any other PROGRESS characteristics? e.g. socioeconomic status	RCT
					Non-communicable disease					Visiting health professionals				Health service utilization	Independent living
Andersen (2000)
	Complete	RCT	Includes <65	50-75% female included	Non-communicable disease	European	High-income economies			Visiting health professionals		Mental functions	Basic needs	Health service utilization	Residential home/apartment	Usual care		No - assessment of effects by sex/gender NOT present	No - assessment of effects across any other PROGRESS characteristics? e.g. socioeconomic status	RCT
			Includes 65+									Neuro-musculoskeletal function	Mobility
Anonymous (2004)
	Complete	RCT	Includes 65+	75-100% female included	Non-communicable disease	The Americas	High-income economies			General health services for disease prevention		Mental functions	Quality of life		Residential home/apartment	Usual care	Social capital	No - assessment of effects by sex/gender NOT present	No - assessment of effects across any other PROGRESS characteristics? e.g. socioeconomic status	RCT
										Visiting health professionals
Araujo (2015)
	On-going	RCT	Includes 65+		Care dependent	European	High-income economies	Transportation					Basic needs	Caregiver outcomes	Residential home/apartment	Usual care		No - assessment of effects by sex/gender NOT present	No - assessment of effects across any other PROGRESS characteristics? e.g. socioeconomic status	RCT
					Discharged from hospital			Personal care					Quality of life	Health service utilization
								Family and caregiver support					Mobility
Arean (2015)
	Complete	RCT	Includes 65+		Care dependent	The Americas	High-income economies			General health services for disease prevention		Mental functions	Basic needs		Residential home/apartment	Other	Socioeconomic status	No - assessment of effects by sex/gender NOT present	Yes - assessment of effects across any other PROGRESS characteristics? e.g. socioeconomic status	RCT
					Non-communicable disease					Visiting health professionals			Mobility
Arrieta (2018)
	On-going	RCT	Includes 65+	50-75% female included	Care dependent	European	High-income economies			Rehabilitation services		Mental functions	Basic needs		Assisted living	Usual care		No - assessment of effects by sex/gender NOT present	No - assessment of effects across any other PROGRESS characteristics? e.g. socioeconomic status	RCT
					Non-communicable disease					Visiting health professionals		Neuro-musculoskeletal function	Quality of life
													Mobility
													Contribution
													Financial security and stability
Ashburn (2007)
	Complete	RCT	Includes 65+	25-50% female included	Injury	European	High-income economies			Rehabilitation services			Basic needs	Falls	Residential home/apartment	Usual care		No - assessment of effects by sex/gender NOT present	No - assessment of effects across any other PROGRESS characteristics? e.g. socioeconomic status	RCT
					Non-communicable disease					Visiting health professionals			Mobility
Avlund (2002)
	Complete	RCT	Includes <65		Discharged from hospital	European	High-income economies			General health services for disease prevention			Basic needs		Residential home/apartment	Usual care		No - assessment of effects by sex/gender NOT present	No - assessment of effects across any other PROGRESS characteristics? e.g. socioeconomic status	RCT
			Includes 65+							Visiting health professionals			Mobility
Baker (2007)
	Complete	RCT	Includes 65+	50-75% female included	Physical frailty	Western Pacific	High-income economies			Rehabilitation services		Neuro-musculoskeletal function	Mobility		Independent living	Usual care		No - assessment of effects by sex/gender NOT present	No - assessment of effects across any other PROGRESS characteristics? e.g. socioeconomic status	RCT
										Visiting health professionals
Banerjee (1996)
	Complete	RCT	Includes 65+	25-50% female included	Non-communicable disease	European	High-income economies			General health services for disease prevention		Mental functions			Residential home/apartment	Usual care		No - assessment of effects by sex/gender NOT present	No - assessment of effects across any other PROGRESS characteristics? e.g. socioeconomic status	RCT
					Physical frailty					Visiting health professionals
Barnes (2017)
	On-going	RCT	Includes <65	75-100% female included	Dementia	The Americas	High-income economies			Rehabilitation services			Basic needs		Residential home/apartment	Other		No - assessment of effects by sex/gender NOT present	No - assessment of effects across any other PROGRESS characteristics? e.g. socioeconomic status	RCT
			Includes 65+		Non-communicable disease					Visiting health professionals			Quality of life
													Mobility
Barreto (2018)
	Complete	RCT	Includes 65+	50-75% female included	Non-communicable disease	European	High-income economies			Health promotion services		Neuro-musculoskeletal function	Mobility	Adherence	Residential home/apartment	Usual care		No - assessment of effects by sex/gender NOT present	No - assessment of effects across any other PROGRESS characteristics? e.g. socioeconomic status	RCT
										Rehabilitation services
										Visiting health professionals
Batchelor-Murphy (2017)
	Complete	RCT	Includes 65+	75-100% female included	Care dependent	The Americas	High-income economies	Personal care		Visiting health professionals		Functions of the digestive, metabolic and endocrine systems	Basic needs		Assisted living	Other		No - assessment of effects by sex/gender NOT present	No - assessment of effects across any other PROGRESS characteristics? e.g. socioeconomic status	RCT
					Dementia
					Non-communicable disease
Beck (2013)
	Complete	RCT	Includes 65+	50-75% female included	Discharged from hospital	European	High-income economies	Family and caregiver support		General health services for disease prevention		Mental functions	Basic needs	Health service utilization	Residential home/apartment	Usual care		No - assessment of effects by sex/gender NOT present	No - assessment of effects across any other PROGRESS characteristics? e.g. socioeconomic status	RCT
										Visiting health professionals		Neuro-musculoskeletal function	Mobility
													Contribution
Beck (2016)
	Complete	RCT	Includes 75+	50-75% female included	Care dependent	European	High-income economies			General health services for disease prevention		Functions of the digestive, metabolic and endocrine systems	Basic needs	Health service utilization	Residential home/apartment	Usual care		No - assessment of effects by sex/gender NOT present	No - assessment of effects across any other PROGRESS characteristics? e.g. socioeconomic status	RCT
					Non-communicable disease					Rehabilitation services		Neuro-musculoskeletal function	Quality of life		Assisted living
										Visiting health professionals			Mobility
Behm (2014)
	Complete	RCT	Includes 75+	50-75% female included		European	High-income economies			General health services for disease prevention		Mental functions	Quality of life	Satisfaction of older adult	Residential home/apartment	Other		No - assessment of effects by sex/gender NOT present	No - assessment of effects across any other PROGRESS characteristics? e.g. socioeconomic status	RCT
										Health promotion services		Sensory functions and pain
										Visiting health professionals		Neuro-musculoskeletal function
Behm (2016)
	Complete	RCT	Includes 75+	50-75% female included	Physical frailty	European	High-income economies			General health services for disease prevention		Mental functions			Residential home/apartment	Usual care		No - assessment of effects by sex/gender NOT present	No - assessment of effects across any other PROGRESS characteristics? e.g. socioeconomic status	RCT
										Health promotion services		Sensory functions and pain
										Visiting health professionals		Neuro-musculoskeletal function
Beland (2006)
	Complete	RCT	Includes 65+	50-75% female included	Care dependent	The Americas	High-income economies	Homemaking		General health services for disease prevention		Mental functions	Basic needs	Cost (e.g. out of pocket)	Residential home/apartment	Usual care		No - assessment of effects by sex/gender NOT present	No - assessment of effects across any other PROGRESS characteristics? e.g. socioeconomic status	RCT
					Non-communicable disease			Personal care		Visiting health professionals			Mobility	Satisfaction of older adult
														Cost-effectiveness
														Health service utilization
Bennell (2018)
	Complete	RCT	Includes <65	50-75% female included	Injury	Western Pacific	High-income economies			Rehabilitation services		Mental functions	Basic needs		Residential home/apartment	Usual care		No - assessment of effects by sex/gender NOT present	No - assessment of effects across any other PROGRESS characteristics? e.g. socioeconomic status	RCT
			Includes 65+							Visiting health professionals		Sensory functions and pain
Bernabei (1998)
	Complete	RCT	Includes 65+	50-75% female included	Non-communicable disease	European	High-income economies	Personal care		General health services for disease prevention			Basic needs	Cost-effectiveness	Residential home/apartment	Usual care		No - assessment of effects by sex/gender NOT present	No - assessment of effects across any other PROGRESS characteristics? e.g. socioeconomic status	RCT
					Physical frailty					Visiting health professionals			Mobility	Health service utilization
Bjerk (2017)
	On-going	RCT	Includes 65+		Care dependent	European	High-income economies			Rehabilitation services		Neuro-musculoskeletal function	Quality of life	Adherence	Residential home/apartment	Usual care		No - assessment of effects by sex/gender NOT present	No - assessment of effects across any other PROGRESS characteristics? e.g. socioeconomic status	RCT
					Injury					Visiting health professionals			Mobility	Falls
Blanchard (1999)
	Complete	RCT	Includes 75+	75-100% female included	Non-communicable disease	European	High-income economies			General health services for disease prevention		Mental functions			Residential home/apartment	Usual care		No - assessment of effects by sex/gender NOT present	No - assessment of effects across any other PROGRESS characteristics? e.g. socioeconomic status	RCT
										Visiting health professionals
Bleijenberg (2016)
	Complete	RCT	Includes 65+	50-75% female included	Physical frailty	European	High-income economies			General health services for disease prevention			Basic needs	Satisfaction of older adult	Residential home/apartment	Other		No - assessment of effects by sex/gender NOT present	No - assessment of effects across any other PROGRESS characteristics? e.g. socioeconomic status	RCT
										Visiting health professionals			Quality of life	Caregiver outcomes
														Health service utilization
Bonnefoy (2012)
	Complete	RCT	Includes 75+	75-100% female included	Physical frailty	European	High-income economies			Rehabilitation services		Functions of the digestive, metabolic and endocrine systems	Basic needs	Adherence	Residential home/apartment	Other		No - assessment of effects by sex/gender NOT present	No - assessment of effects across any other PROGRESS characteristics? e.g. socioeconomic status	RCT
										Visiting health professionals		Neuro-musculoskeletal function	Mobility	Safety
Boongird (2017)
	Complete	RCT	Includes 65+	75-100% female included	Non-communicable disease	South-East Asia	Upper-middle-income economies			Rehabilitation services		Mental functions	Quality of life	Adherence	Residential home/apartment	Usual care		No - assessment of effects by sex/gender NOT present	No - assessment of effects across any other PROGRESS characteristics? e.g. socioeconomic status	RCT
										Visiting health professionals		Neuro-musculoskeletal function		Falls
Bouman (2008)
	Complete	RCT	Includes 65+	50-75% female included	Physical frailty	European	High-income economies			General health services for disease prevention		Mental functions	Basic needs		Residential home/apartment	Usual care		No - assessment of effects by sex/gender NOT present	No - assessment of effects across any other PROGRESS characteristics? e.g. socioeconomic status	RCT
										Visiting health professionals			Quality of life
Boxall (2005)
	Complete	RCT	Includes 65+	25-50% female included	Non-communicable disease	Western Pacific	High-income economies			General health services for disease prevention		Mental functions	Quality of life	Health service utilization	Residential home/apartment	Usual care		No - assessment of effects by sex/gender NOT present	No - assessment of effects across any other PROGRESS characteristics? e.g. socioeconomic status	RCT
										Rehabilitation services		Functions of the cardiovascular, haematological, immunological and respiratory systems	Mobility
										Visiting health professionals		Neuro-musculoskeletal function
Brannstrom (2014)
	Complete	RCT	Includes 65+	25-50% female included	Non-communicable disease	European	High-income economies			General health services for disease prevention		Mental functions	Basic needs	Health service utilization	Residential home/apartment	Usual care		No - assessment of effects by sex/gender NOT present	No - assessment of effects across any other PROGRESS characteristics? e.g. socioeconomic status	RCT
										Long term care services		Sensory functions and pain	Quality of life
										Visiting health professionals		Functions of the cardiovascular, haematological, immunological and respiratory systems	Mobility
Brettschneider (2014)
	Complete	RCT	Includes 75+	50-75% female included	Discharged from hospital	European	High-income economies			General health services for disease prevention		Mental functions	Basic needs	Cost-effectiveness	Residential home/apartment	Usual care		No - assessment of effects by sex/gender NOT present	No - assessment of effects across any other PROGRESS characteristics? e.g. socioeconomic status	RCT
										Visiting health professionals		Sensory functions and pain	Quality of life	Health service utilization
Brovold (2012)
	Complete	RCT	Includes 65+	50-75% female included	Discharged from hospital	European	High-income economies			Rehabilitation services		Mental functions	Quality of life		Residential home/apartment	Other		No - assessment of effects by sex/gender NOT present	No - assessment of effects across any other PROGRESS characteristics? e.g. socioeconomic status	RCT
										Visiting health professionals		Sensory functions and pain	Mobility
												Neuro-musculoskeletal function	Build and maintain relationships
Bruce (2015)
	Complete	RCT	Includes 65+	50-75% female included	Non-communicable disease	The Americas	High-income economies			General health services for disease prevention		Mental functions	Mobility		Assisted living	Usual care		No - assessment of effects by sex/gender NOT present	No - assessment of effects across any other PROGRESS characteristics? e.g. socioeconomic status	RCT
										Visiting health professionals
Bruce (2016)
	Complete	RCT	Includes 65+	50-75% female included	Non-communicable disease	The Americas	High-income economies			General health services for disease prevention				Health service utilization	Residential home/apartment	Usual care		No - assessment of effects by sex/gender NOT present	No - assessment of effects across any other PROGRESS characteristics? e.g. socioeconomic status	RCT
										Visiting health professionals
Brumley (2007)
	Complete	RCT	Includes 65+	25-50% female included	End-of-life	The Americas	High-income economies			Long term care services				Cost (e.g. out of pocket)	Residential home/apartment	Usual care		No - assessment of effects by sex/gender NOT present	No - assessment of effects across any other PROGRESS characteristics? e.g. socioeconomic status	RCT
										Visiting health professionals				Satisfaction of older adult
Burton (2013)
	Complete	RCT	Includes 65+	75-100% female included	Physical frailty	Western Pacific	High-income economies			Rehabilitation services		Mental functions	Basic needs	Falls	Residential home/apartment	Usual care		No - assessment of effects by sex/gender NOT present	No - assessment of effects across any other PROGRESS characteristics? e.g. socioeconomic status	RCT
										Visiting health professionals		Neuro-musculoskeletal function	Mobility
Buurman (2016)
	Complete	RCT	Includes 65+	50-75% female included	Discharged from hospital	European	High-income economies			General health services for disease prevention			Quality of life	Caregiver outcomes	Residential home/apartment	Usual care		No - assessment of effects by sex/gender NOT present	No - assessment of effects across any other PROGRESS characteristics? e.g. socioeconomic status	RCT
										Visiting health professionals			Mobility	Health service utilization	Assisted living
Buys (2017)
	Complete	RCT	Includes 65+	75-100% female included	Discharged from hospital	The Americas	High-income economies	Homemaking				Functions of the digestive, metabolic and endocrine systems	Basic needs	Satisfaction of older adult	Residential home/apartment	Usual care		No - assessment of effects by sex/gender NOT present	No - assessment of effects across any other PROGRESS characteristics? e.g. socioeconomic status	RCT
														Access
														Health service utilization
Byles (2004)
	Complete	RCT	Includes 75+	50-75% female included		Western Pacific	High-income economies			General health services for disease prevention		Mental functions	Quality of life	Health service utilization	Residential home/apartment	Usual care		No - assessment of effects by sex/gender NOT present	No - assessment of effects across any other PROGRESS characteristics? e.g. socioeconomic status	RCT
										Visiting health professionals		Sensory functions and pain	Contribution
												Neuro-musculoskeletal function
Byrnes (2015)
	Complete	RCT	Includes <65	25-50% female included	Discharged from hospital	Western Pacific	High-income economies			General health services for disease prevention			Quality of life	Cost (e.g. out of pocket)	Residential home/apartment	Usual care		No - assessment of effects by sex/gender NOT present	No - assessment of effects across any other PROGRESS characteristics? e.g. socioeconomic status	RCT
			Includes 65+		Non-communicable disease					Visiting health professionals				Cost-effectiveness
														Health service utilization
Callahan (2012)
	On-going	RCT	Includes <65		Non-communicable disease	The Americas	High-income economies	Personal care		General health services for disease prevention		Neuro-musculoskeletal function	Basic needs		Assisted living	Usual care		No - assessment of effects by sex/gender NOT present	No - assessment of effects across any other PROGRESS characteristics? e.g. socioeconomic status	RCT
			Includes 65+					Family and caregiver support		Visiting health professionals			Mobility
Campbell (1997)
	Complete	RCT	Includes 75+	75-100% female included	Injury	Western Pacific	High-income economies			Rehabilitation services		Neuro-musculoskeletal function		Falls	Residential home/apartment	Other		No - assessment of effects by sex/gender NOT present	No - assessment of effects across any other PROGRESS characteristics? e.g. socioeconomic status	RCT
					Non-communicable disease					Visiting health professionals
Campbell (2005)
	Complete	RCT	Includes 75+		Non-communicable disease	Western Pacific	High-income economies			Rehabilitation services	Adaptations to physical environment			Cost-effectiveness	Residential home/apartment	Other		No - assessment of effects by sex/gender NOT present	No - assessment of effects across any other PROGRESS characteristics? e.g. socioeconomic status	RCT
										Visiting health professionals				Falls
Canning (2015)
	Complete	RCT	Includes <65	25-50% female included	Non-communicable disease	Western Pacific	High-income economies			Rehabilitation services		Neuro-musculoskeletal function	Basic needs	Falls	Residential home/apartment	Usual care		No - assessment of effects by sex/gender NOT present	No - assessment of effects across any other PROGRESS characteristics? e.g. socioeconomic status	RCT
			Includes 65+							Visiting health professionals
Caplan (1999)
	Complete	RCT	Includes 65+	75-100% female included	Communicable disease	Western Pacific	High-income economies			General health services for disease prevention		Mental functions		Satisfaction of older adult	Residential home/apartment	Usual care		No - assessment of effects by sex/gender NOT present	No - assessment of effects across any other PROGRESS characteristics? e.g. socioeconomic status	RCT
					Non-communicable disease					Visiting health professionals		Functions of the digestive, metabolic and endocrine systems		Caregiver outcomes
												Genitourinary and reproductive functions		Safety
												Integumentary system		Health service utilization
														Falls
Caplan (2004)
	Complete	RCT	Includes 75+	50-75% female included	Discharged from hospital	Western Pacific	High-income economies			General health services for disease prevention		Mental functions	Basic needs	Health service utilization	Residential home/apartment	Usual care		No - assessment of effects by sex/gender NOT present	No - assessment of effects across any other PROGRESS characteristics? e.g. socioeconomic status	RCT
										Visiting health professionals
Caplan (2006)
	Complete	RCT	Includes 75+	50-75% female included	Discharged from hospital	Western Pacific	High-income economies			Rehabilitation services		Mental functions		Satisfaction of older adult	Residential home/apartment	Other		No - assessment of effects by sex/gender NOT present	No - assessment of effects across any other PROGRESS characteristics? e.g. socioeconomic status	RCT
					Non-communicable disease					Visiting health professionals				Cost-effectiveness
					Physical frailty									Health service utilization
Carroll (2007)
	Complete	RCT	Includes 65+	50-75% female included	Non-communicable disease	The Americas	High-income economies			General health services for disease prevention				Adherence	Residential home/apartment	Usual care		No - assessment of effects by sex/gender NOT present	No - assessment of effects across any other PROGRESS characteristics? e.g. socioeconomic status	RCT
										Rehabilitation services				Health service utilization
										Visiting health professionals
Chaiyawat (2012)
	Complete	RCT	Includes <65	50-75% female included	Non-communicable disease	South-East Asia	Upper-middle-income economies			Rehabilitation services		Mental functions	Basic needs		Residential home/apartment	Usual care		No - assessment of effects by sex/gender NOT present	No - assessment of effects across any other PROGRESS characteristics? e.g. socioeconomic status	RCT
			Includes 65+							Visiting health professionals			Quality of life
Chan (2016)
	Complete	RCT	Includes <65	50-75% female included	Discharged from hospital	Western Pacific	High-income economies			General health services for disease prevention			Learning, grow and make decisions		Residential home/apartment	Usual care		No - assessment of effects by sex/gender NOT present	No - assessment of effects across any other PROGRESS characteristics? e.g. socioeconomic status	RCT
			Includes 65+							Visiting health professionals
Chandler (1998)
	Complete	RCT	Includes 65+	25-50% female included	Physical frailty	The Americas	High-income economies			Rehabilitation services		Mental functions	Mobility	Falls	Residential home/apartment	Other		No - assessment of effects by sex/gender NOT present	No - assessment of effects across any other PROGRESS characteristics? e.g. socioeconomic status	RCT
										Visiting health professionals		Neuro-musculoskeletal function
Chang (2015)
	Complete	RCT	Includes 65+	50-75% female included	Injury	The Americas	High-income economies			Rehabilitation services			Basic needs		Residential home/apartment	Other		No - assessment of effects by sex/gender NOT present	No - assessment of effects across any other PROGRESS characteristics? e.g. socioeconomic status	RCT
										Visiting health professionals			Mobility
Chee (2013)
	Complete	RCT	Includes 75+	75-100% female included	Physical frailty	Western Pacific	High-income economies			General health services for disease prevention	Adaptations to physical environment	Mental functions	Basic needs		Residential home/apartment	Other		No - assessment of effects by sex/gender NOT present	No - assessment of effects across any other PROGRESS characteristics? e.g. socioeconomic status	RCT
										Visiting health professionals
Chen (2015)
	Complete	RCT	Includes 65+	25-50% female included	Care dependent	Western Pacific	High-income economies			Rehabilitation services		Mental functions			Assisted living	Usual care		No - assessment of effects by sex/gender NOT present	No - assessment of effects across any other PROGRESS characteristics? e.g. socioeconomic status	RCT
										Visiting health professionals
Chen (2015)
	Complete	RCT	Includes 65+	25-50% female included	Physical frailty	Western Pacific	High-income economies			Rehabilitation services		Neuro-musculoskeletal function	Basic needs		Residential home/apartment	Usual care		No - assessment of effects by sex/gender NOT present	No - assessment of effects across any other PROGRESS characteristics? e.g. socioeconomic status	RCT
										Visiting health professionals			Mobility
Chen (2016)
	Complete	RCT	Includes 65+	50-75% female included	Non-communicable disease	Western Pacific	High-income economies			Rehabilitation services		Functions of the cardiovascular, haematological, immunological and respiratory systems	Basic needs		Assisted living	Usual care		No - assessment of effects by sex/gender NOT present	No - assessment of effects across any other PROGRESS characteristics? e.g. socioeconomic status	RCT
										Visiting health professionals		Neuro-musculoskeletal function	Mobility
Cho (1998)
	Complete	RCT	Includes 75+	50-75% female included	Injury	The Americas	High-income economies			General health services for disease prevention			Basic needs		Residential home/apartment	Usual care		No - assessment of effects by sex/gender NOT present	No - assessment of effects across any other PROGRESS characteristics? e.g. socioeconomic status	RCT
					Non-communicable disease					Visiting health professionals
Chow (2014)
	Complete	RCT	Includes 65+	50-75% female included	Discharged from hospital	Western Pacific	High-income economies			General health services for disease prevention		Mental functions	Basic needs	Health service utilization	Residential home/apartment	Usual care		No - assessment of effects by sex/gender NOT present	No - assessment of effects across any other PROGRESS characteristics? e.g. socioeconomic status	RCT
					Non-communicable disease					Visiting health professionals		Sensory functions and pain	Quality of life
Chu (2017)
	Complete	RCT	Includes 65+	50-75% female included	Injury	Western Pacific	High-income economies		Personal mobility and transportation devices	General health services for disease prevention	Adaptations to physical environment	Mental functions	Basic needs	Health service utilization	Residential home/apartment	Other		No - assessment of effects by sex/gender NOT present	No - assessment of effects across any other PROGRESS characteristics? e.g. socioeconomic status	RCT
										Visiting health professionals				Falls
Cichocki (2015)
	Complete	RCT	Includes 75+	75-100% female included	Care dependent	European	High-income economies			Rehabilitation services		Mental functions	Quality of life	Satisfaction of older adult	Assisted living	Usual care		No - assessment of effects by sex/gender NOT present	No - assessment of effects across any other PROGRESS characteristics? e.g. socioeconomic status	RCT
										Visiting health professionals		Sensory functions and pain	Mobility
												Neuro-musculoskeletal function	Build and maintain relationships
Ciechanowski (2004)
	Complete	RCT	Includes 65+	75-100% female included	Non-communicable disease	The Americas	High-income economies			General health services for disease prevention		Mental functions	Quality of life	Cost (e.g. out of pocket)	Residential home/apartment	Usual care		No - assessment of effects by sex/gender NOT present	No - assessment of effects across any other PROGRESS characteristics? e.g. socioeconomic status	RCT
										Rehabilitation services				Health service utilization
										Visiting health professionals
Claffey (1976)
	Complete	RCT	Includes <65		Care dependent	The Americas	High-income economies			General health services for disease prevention				Cost-effectiveness	Residential home/apartment	Usual care		No - assessment of effects by sex/gender NOT present	No - assessment of effects across any other PROGRESS characteristics? e.g. socioeconomic status	RCT
			Includes 65+							Visiting health professionals
Clegg (2014)
	Complete	RCT	Includes 65+	50-75% female included	Physical frailty	European	High-income economies			Rehabilitation services		Mental functions	Basic needs		Residential home/apartment	Usual care		No - assessment of effects by sex/gender NOT present	No - assessment of effects across any other PROGRESS characteristics? e.g. socioeconomic status	RCT
										Visiting health professionals			Quality of life
													Mobility
Clemson (2016)
	Complete	RCT	Includes 65+	50-75% female included	Discharged from hospital	European	High-income economies			Rehabilitation services			Basic needs	Health service utilization	Residential home/apartment	Usual care		No - assessment of effects by sex/gender NOT present	No - assessment of effects across any other PROGRESS characteristics? e.g. socioeconomic status	RCT
										Visiting health professionals
Comans (2010)
	Complete	RCT	Includes 65+	50-75% female included	Injury	Western Pacific	High-income economies			Rehabilitation services		Mental functions	Basic needs	Falls	Residential home/apartment	Usual care		No - assessment of effects by sex/gender NOT present	No - assessment of effects across any other PROGRESS characteristics? e.g. socioeconomic status	RCT
					Physical frailty					Visiting health professionals		Sensory functions and pain	Quality of life
												Functions of the digestive, metabolic and endocrine systems	Contribution
												Genitourinary and reproductive functions
												Neuro-musculoskeletal function
Conradsson (2010)
	Complete	RCT	Includes 65+	50-75% female included	Care dependent	European	High-income economies			Rehabilitation services		Mental functions			Assisted living	Other		No - assessment of effects by sex/gender NOT present	No - assessment of effects across any other PROGRESS characteristics? e.g. socioeconomic status	RCT
										Visiting health professionals
Cornu (2003)
	On-going	RCT	Includes 75+		Care dependent	European	High-income economies			Rehabilitation services			Basic needs	Adherence	Residential home/apartment	Usual care		No - assessment of effects by sex/gender NOT present	No - assessment of effects across any other PROGRESS characteristics? e.g. socioeconomic status	RCT
														Health service utilization
Corr (1995)
	Complete	RCT	Includes <65	50-75% female included	Discharged from hospital	European	High-income economies			Rehabilitation services		Mental functions	Basic needs	Health service utilization	Residential home/apartment	Usual care		No - assessment of effects by sex/gender NOT present	No - assessment of effects across any other PROGRESS characteristics? e.g. socioeconomic status	RCT
			Includes 65+							Visiting health professionals
Counsell (2007)
	Complete	RCT	Includes 65+	75-100% female included	Non-communicable disease	The Americas	High-income economies			General health services for disease prevention		Mental functions	Basic needs	Health service utilization	Residential home/apartment	Usual care	Race, ethnicity, culture, language	No - assessment of effects by sex/gender NOT present	No - assessment of effects across any other PROGRESS characteristics? e.g. socioeconomic status	RCT
										Visiting health professionals		Sensory functions and pain					Socioeconomic status
Courtney (2009)
	Complete	RCT	Includes 65+	50-75% female included	Discharged from hospital	Western Pacific	High-income economies			General health services for disease prevention		Mental functions	Basic needs	Health service utilization	Residential home/apartment	Usual care		No - assessment of effects by sex/gender NOT present	No - assessment of effects across any other PROGRESS characteristics? e.g. socioeconomic status	RCT
										Rehabilitation services			Quality of life
										Visiting health professionals
Courtney (2011)
	On-going	RCT	Includes 65+		Discharged from hospital	South-East Asia	High-income economies			General health services for disease prevention		Mental functions	Basic needs	Cost-effectiveness	Residential home/apartment	Usual care		No - assessment of effects by sex/gender NOT present	No - assessment of effects across any other PROGRESS characteristics? e.g. socioeconomic status	RCT
					Physical frailty					Rehabilitation services				Health service utilization
										Visiting health professionals
Courtney (2012)
	Complete	RCT	Includes 65+	50-75% female included	Discharged from hospital	The Americas	High-income economies			Rehabilitation services			Basic needs	Health service utilization	Residential home/apartment	Usual care		No - assessment of effects by sex/gender NOT present	No - assessment of effects across any other PROGRESS characteristics? e.g. socioeconomic status	RCT
										Visiting health professionals			Mobility
													Contribution
Crotty (2002)
	Complete	RCT	Includes 65+	50-75% female included	Discharged from hospital	Western Pacific	High-income economies			Rehabilitation services		Mental functions	Quality of life	Satisfaction of older adult	Residential home/apartment	Usual care		No - assessment of effects by sex/gender NOT present	No - assessment of effects across any other PROGRESS characteristics? e.g. socioeconomic status	RCT
					Physical frailty					Visiting health professionals				Caregiver outcomes
														Health service utilization
														Falls
Crotty (2003)
	Complete	RCT	Includes 65+	50-75% female included	Injury	Western Pacific	High-income economies			Rehabilitation services		Mental functions	Basic needs	Caregiver outcomes	Residential home/apartment	Usual care		No - assessment of effects by sex/gender NOT present	No - assessment of effects across any other PROGRESS characteristics? e.g. socioeconomic status	RCT
										Visiting health professionals			Quality of life
													Mobility
Crotty (2008)
	Complete	RCT	Includes 65+	50-75% female included	Discharged from hospital	Western Pacific	High-income economies			Rehabilitation services		Mental functions	Basic needs		Assisted living	Other		No - assessment of effects by sex/gender NOT present	No - assessment of effects across any other PROGRESS characteristics? e.g. socioeconomic status	RCT
										Visiting health professionals			Quality of life
Cumming (2000)
	Complete	RCT	Includes 65+	50-75% female included	Discharged from hospital	Western Pacific	High-income economies			Rehabilitation services		Mental functions		Falls	Residential home/apartment	Other		No - assessment of effects by sex/gender NOT present	No - assessment of effects across any other PROGRESS characteristics? e.g. socioeconomic status	RCT
					Physical frailty					Visiting health professionals
Cummings (1990)
	Complete	RCT	Includes 65+		End-of-life	The Americas	High-income economies			General health services for disease prevention		Mental functions	Basic needs	Satisfaction of older adult	Residential home/apartment	Other		No - assessment of effects by sex/gender NOT present	No - assessment of effects across any other PROGRESS characteristics? e.g. socioeconomic status	RCT
					Physical frailty					Visiting health professionals				Cost-effectiveness
														Caregiver outcomes
														Health service utilization
Cunliffe (2004)
	Complete	RCT	Includes 75+	50-75% female included	Discharged from hospital	European	High-income economies			Rehabilitation services		Mental functions	Basic needs		Residential home/apartment	Usual care		No - assessment of effects by sex/gender NOT present	No - assessment of effects across any other PROGRESS characteristics? e.g. socioeconomic status	RCT
										Visiting health professionals		Functions of the cardiovascular, haematological, immunological and respiratory systems	Communication
												Functions of the digestive, metabolic and endocrine systems
												Neuro-musculoskeletal function
Cutchin (2009)
	On-going	RCT	Includes 75+	50-75% female included	Physical frailty	The Americas	High-income economies			Health promotion services		Mental functions	Contribution	Satisfaction of older adult	Residential home/apartment	Other		No - assessment of effects by sex/gender NOT present	No - assessment of effects across any other PROGRESS characteristics? e.g. socioeconomic status	RCT
										Visiting health professionals		Neuro-musculoskeletal function		Cost-effectiveness
														Health service utilization
Dalby (2000)
	Complete	RCT	Includes 65+	50-75% female included	Discharged from hospital	The Americas	High-income economies			General health services for disease prevention				Health service utilization	Residential home/apartment	Usual care		No - assessment of effects by sex/gender NOT present	No - assessment of effects across any other PROGRESS characteristics? e.g. socioeconomic status	RCT
					Injury					Visiting health professionals
					Physical frailty
Daly (2015)
	On-going	RCT	Includes 65+		Injury	Western Pacific	High-income economies			Rehabilitation services		Mental functions	Basic needs	Adherence	Independent living	Usual care		No - assessment of effects by sex/gender NOT present	No - assessment of effects across any other PROGRESS characteristics? e.g. socioeconomic status	RCT
										Visiting health professionals		Functions of the digestive, metabolic and endocrine systems	Quality of life	Cost-effectiveness
												Neuro-musculoskeletal function	Mobility	Safety
														Falls
Danilovich (2017)
	On-going	RCT	Includes <65		Non-communicable disease	The Americas	High-income economies			Rehabilitation services		Mental functions	Basic needs	Satisfaction of older adult	Residential home/apartment	Usual care		No - assessment of effects by sex/gender NOT present	No - assessment of effects across any other PROGRESS characteristics? e.g. socioeconomic status	RCT
			Includes 65+		Physical frailty					Visiting health professionals			Quality of life	Caregiver outcomes
													Contribution
Dano (2016)
	Complete	RCT	Includes <65		Non-communicable disease	European	High-income economies			General health services for disease prevention		Mental functions	Quality of life		Residential home/apartment	Usual care		No - assessment of effects by sex/gender NOT present	No - assessment of effects across any other PROGRESS characteristics? e.g. socioeconomic status	RCT
			Includes 65+							Visiting health professionals		Neuro-musculoskeletal function
Dechamps (2010)
	Complete	RCT	Includes 65+	75-100% female included	Non-communicable disease	European	High-income economies			Rehabilitation services		Mental functions	Basic needs	Caregiver outcomes	Long-term care	Usual care		No - assessment of effects by sex/gender NOT present	No - assessment of effects across any other PROGRESS characteristics? e.g. socioeconomic status	RCT
										Visiting health professionals					Assisted living
Di Monaco (2008)
	Complete	RCT	Includes 65+	75-100% female included	Injury	European	High-income economies			Rehabilitation services			Basic needs	Falls	Residential home/apartment	Usual care		No - assessment of effects by sex/gender NOT present	No - assessment of effects across any other PROGRESS characteristics? e.g. socioeconomic status	RCT
										Visiting health professionals
Di Pollina (2017)
	Complete	RCT	Includes <65	50-75% female included	Physical frailty	European	High-income economies			General health services for disease prevention				Health service utilization	Residential home/apartment	Usual care		No - assessment of effects by sex/gender NOT present	No - assessment of effects across any other PROGRESS characteristics? e.g. socioeconomic status	RCT
			Includes 65+							Visiting health professionals				Falls
Dias (2008)
	Complete	RCT	Includes <65	25-50% female included	Dementia	South-East Asia	Lower-middle-income economies			General health services for disease prevention		Mental functions	Basic needs	Caregiver outcomes	Residential home/apartment	Other		No - assessment of effects by sex/gender NOT present	No - assessment of effects across any other PROGRESS characteristics? e.g. socioeconomic status	RCT
			Includes 65+		Non-communicable disease					Visiting health professionals
Donald (1995)
	Complete	RCT	Includes 65+	50-75% female included	Discharged from hospital	European	High-income economies			Rehabilitation services		Mental functions	Basic needs		Residential home/apartment	Usual care		No - assessment of effects by sex/gender NOT present	No - assessment of effects across any other PROGRESS characteristics? e.g. socioeconomic status	RCT
										Visiting health professionals		Genitourinary and reproductive functions
												Neuro-musculoskeletal function
Donat (2007)
	Complete	RCT	Includes 65+	50-75% female included	Injury	European	High-income economies			Rehabilitation services		Mental functions	Mobility		Independent living	Other		No - assessment of effects by sex/gender NOT present	No - assessment of effects across any other PROGRESS characteristics? e.g. socioeconomic status	RCT
										Visiting health professionals		Sensory functions and pain
												Neuro-musculoskeletal function
Dorner (2013)
	On-going	RCT	Includes 65+		Physical frailty	European	High-income economies			Health promotion services		Mental functions	Quality of life	Health service utilization	Residential home/apartment	Other		No - assessment of effects by sex/gender NOT present	No - assessment of effects across any other PROGRESS characteristics? e.g. socioeconomic status	RCT
										Rehabilitation services		Neuro-musculoskeletal function	Mobility
										Visiting lay service providers
Dorresteijn (2016)
	Complete	RCT	Includes 65+	50-75% female included	Injury	European	High-income economies			General health services for disease prevention			Basic needs	Falls	Residential home/apartment	Usual care		No - assessment of effects by sex/gender NOT present	No - assessment of effects across any other PROGRESS characteristics? e.g. socioeconomic status	RCT
					Physical frailty					Visiting health professionals
Dow (2013)
	On-going	RCT	Includes <65		Physical frailty	Western Pacific	High-income economies	Family and caregiver support		Rehabilitation services		Mental functions		Cost-effectiveness	Residential home/apartment	Other		No - assessment of effects by sex/gender NOT present	No - assessment of effects across any other PROGRESS characteristics? e.g. socioeconomic status	RCT
			Includes 65+							Visiting health professionals		Neuro-musculoskeletal function		Caregiver outcomes
														Health service utilization
Draper (2008)
	Complete	RCT	Includes 65+	50-75% female included	Dementia	European	High-income economies			Rehabilitation services		Mental functions	Basic needs	Cost-effectiveness	Residential home/apartment	Usual care		No - assessment of effects by sex/gender NOT present	No - assessment of effects across any other PROGRESS characteristics? e.g. socioeconomic status	RCT
					Non-communicable disease					Visiting health professionals				Caregiver outcomes
Draper (2016)
	Complete	RCT	Includes <65	50-75% female included	Non-communicable disease	The Americas	High-income economies			Rehabilitation services		Sensory functions and pain	Mobility		Residential home/apartment	Usual care	Race, ethnicity, culture, language	No - assessment of effects by sex/gender NOT present	No - assessment of effects across any other PROGRESS characteristics? e.g. socioeconomic status	RCT
			Includes 65+							Visiting health professionals
Duffy (2010)
	Complete	RCT	Includes 65+	50-75% female included	Non-communicable disease	The Americas	High-income economies			General health services for disease prevention			Quality of life	Cost (e.g. out of pocket)	Residential home/apartment	Usual care		No - assessment of effects by sex/gender NOT present	No - assessment of effects across any other PROGRESS characteristics? e.g. socioeconomic status	RCT
										Visiting health professionals				Satisfaction of older adult
														Health service utilization
Edgren (2015)
	Complete	RCT	Includes <65	50-75% female included	Injury	European	High-income economies			Rehabilitation services		Neuro-musculoskeletal function	Basic needs	Falls	Residential home/apartment	Usual care		No - assessment of effects by sex/gender NOT present	No - assessment of effects across any other PROGRESS characteristics? e.g. socioeconomic status	RCT
			Includes 65+							Visiting health professionals			Quality of life
													Mobility
Eloniemi-Sulkava (2001)
	Complete	RCT	Includes 65+	50-75% female included	Non-communicable disease	European	High-income economies	Family and caregiver support		General health services for disease prevention		Mental functions		Caregiver outcomes	Residential home/apartment	Other		No - assessment of effects by sex/gender NOT present	No - assessment of effects across any other PROGRESS characteristics? e.g. socioeconomic status	RCT
										Visiting health professionals				Health service utilization
Eloniemi-Sulkava (2009)
	Complete	RCT	Includes <65	25-50% female included	Dementia	European	High-income economies			General health services for disease prevention		Mental functions	Basic needs	Cost (e.g. out of pocket)	Residential home/apartment	Usual care		No - assessment of effects by sex/gender NOT present	No - assessment of effects across any other PROGRESS characteristics? e.g. socioeconomic status	RCT
			Includes 65+		Non-communicable disease					Rehabilitation services				Cost-effectiveness
										Visiting health professionals				Caregiver outcomes
														Health service utilization
Engberg (2016)
	Complete	RCT	Includes 65+	75-100% female included	Non-communicable disease	The Americas	High-income economies			Rehabilitation services		Genitourinary and reproductive functions	Quality of life	Adherence	Residential home/apartment	Other		No - assessment of effects by sex/gender NOT present	No - assessment of effects across any other PROGRESS characteristics? e.g. socioeconomic status	RCT
										Visiting health professionals
Enguidanos (2012)
	Complete	RCT	Includes <65	50-75% female included	Discharged from hospital	The Americas	High-income economies			General health services for disease prevention			Basic needs	Caregiver outcomes	Residential home/apartment	Usual care		No - assessment of effects by sex/gender NOT present	No - assessment of effects across any other PROGRESS characteristics? e.g. socioeconomic status	RCT
			Includes 65+							Visiting health professionals				Health service utilization
Eriksen (2016)
	On-going	RCT	Includes <65	50-75% female included		European	High-income economies			Rehabilitation services		Mental functions	Quality of life	Adherence	Residential home/apartment	Other		No - assessment of effects by sex/gender NOT present	No - assessment of effects across any other PROGRESS characteristics? e.g. socioeconomic status	RCT
			Includes 65+							Visiting health professionals		Functions of the digestive, metabolic and endocrine systems	Mobility
												Neuro-musculoskeletal function
Fabacher (1994)
	Complete	RCT	Includes 65+	0-25% female included	Non-communicable disease	The Americas	High-income economies			General health services for disease prevention		Sensory functions and pain	Basic needs		Assisted living	Usual care		No - assessment of effects by sex/gender NOT present	No - assessment of effects across any other PROGRESS characteristics? e.g. socioeconomic status	RCT
										Visiting health professionals		Functions of the cardiovascular, haematological, immunological and respiratory systems
										Visiting lay service providers		Functions of the digestive, metabolic and endocrine systems
												Neuro-musculoskeletal function
Faber (2006)
	Complete	RCT	Includes <65	75-100% female included	Physical frailty	European	High-income economies			Rehabilitation services		Neuro-musculoskeletal function	Basic needs	Falls	Residential home/apartment	Usual care		No - assessment of effects by sex/gender NOT present	No - assessment of effects across any other PROGRESS characteristics? e.g. socioeconomic status	RCT
			Includes 65+							Visiting health professionals			Mobility		Assisted living
Fahlström (2018)
	Complete	RCT	Includes 65+	50-75% female included	Injury	European	High-income economies			Rehabilitation services		Neuro-musculoskeletal function	Basic needs	Health service utilization	Residential home/apartment	Other		No - assessment of effects by sex/gender NOT present	No - assessment of effects across any other PROGRESS characteristics? e.g. socioeconomic status	RCT
										Visiting health professionals			Quality of life	Falls
													Mobility
Fairhall (2012)
	Complete	RCT	Includes 65+	50-75% female included	Discharged from hospital	Western Pacific	High-income economies			Rehabilitation services		Mental functions	Mobility		Residential home/apartment	Usual care		No - assessment of effects by sex/gender NOT present	No - assessment of effects across any other PROGRESS characteristics? e.g. socioeconomic status	RCT
										Visiting health professionals		Neuro-musculoskeletal function
Fairhall (2014)
	Complete	RCT	Includes 65+	50-75% female included	Physical frailty	Western Pacific	High-income economies		Personal mobility and transportation devices	General health services for disease prevention	Adaptations to physical environment	Sensory functions and pain	Mobility	Falls	Residential home/apartment	Usual care		No - assessment of effects by sex/gender NOT present	No - assessment of effects across any other PROGRESS characteristics? e.g. socioeconomic status	RCT
										Rehabilitation services		Neuro-musculoskeletal function
										Visiting health professionals
Fairhall (2015)
	On-going	RCT	Includes 65+		Physical frailty	Western Pacific	High-income economies		Personal mobility and transportation devices	General health services for disease prevention	Adaptations to physical environment	Mental functions	Basic needs	Health service utilization	Residential home/apartment	Usual care		No - assessment of effects by sex/gender NOT present	No - assessment of effects across any other PROGRESS characteristics? e.g. socioeconomic status	RCT
										Rehabilitation services		Neuro-musculoskeletal function	Quality of life	Falls
										Visiting health professionals			Mobility
Fairhall (2017)
	Complete	RCT	Includes 65+	50-75% female included	Physical frailty	Western Pacific	High-income economies			General health services for disease prevention		Functions of the cardiovascular, haematological, immunological and respiratory systems	Mobility		Residential home/apartment	Usual care		No - assessment of effects by sex/gender NOT present	No - assessment of effects across any other PROGRESS characteristics? e.g. socioeconomic status	RCT
										Rehabilitation services		Neuro-musculoskeletal function
										Visiting health professionals
Farag (2015)
	Complete	RCT	Includes 75+	50-75% female included	Discharged from hospital	Western Pacific	High-income economies			Rehabilitation services		Neuro-musculoskeletal function	Quality of life	Cost-effectiveness	Residential home/apartment	Usual care		No - assessment of effects by sex/gender NOT present	No - assessment of effects across any other PROGRESS characteristics? e.g. socioeconomic status	RCT
										Visiting health professionals			Mobility	Falls
Farag (2016)
	Complete	RCT	Includes <65	75-100% female included	Discharged from hospital	Western Pacific	High-income economies			General health services for disease prevention				Cost-effectiveness	Residential home/apartment	Usual care		No - assessment of effects by sex/gender NOT present	No - assessment of effects across any other PROGRESS characteristics? e.g. socioeconomic status	RCT
			Includes 65+							Rehabilitation services				Health service utilization
										Visiting health professionals
Fasce (2018)
	On-going	RCT	Includes <65		Discharged from hospital	The Americas	High-income economies			General health services for disease prevention				Health service utilization	Residential home/apartment	Usual care		No - assessment of effects by sex/gender NOT present	No - assessment of effects across any other PROGRESS characteristics? e.g. socioeconomic status	RCT
			Includes 65+		Non-communicable disease					Rehabilitation services
										Visiting health professionals
Favela (2013)
	Complete	RCT	Includes <65	50-75% female included	Discharged from hospital	The Americas	Upper-middle-income economies			General health services for disease prevention		Mental functions	Basic needs		Residential home/apartment	Usual care		No - assessment of effects by sex/gender NOT present	No - assessment of effects across any other PROGRESS characteristics? e.g. socioeconomic status	RCT
			Includes 65+		Physical frailty					Visiting health professionals			Quality of life
													Mobility
Feldman (2004)
	Complete	RCT	Includes 65+	50-75% female included	Non-communicable disease	The Americas	High-income economies			General health services for disease prevention		Mental functions	Basic needs	Satisfaction of older adult	Residential home/apartment	Usual care		No - assessment of effects by sex/gender NOT present	No - assessment of effects across any other PROGRESS characteristics? e.g. socioeconomic status	RCT
										Visiting health professionals			Quality of life	Health service utilization
Ferrer (2014)
	Complete	RCT	Includes 85+	50-75% female included	Injury	The Americas	High-income economies			General health services for disease prevention				Falls	Residential home/apartment	Usual care		No - assessment of effects by sex/gender NOT present	No - assessment of effects across any other PROGRESS characteristics? e.g. socioeconomic status	RCT
					Non-communicable disease					Visiting health professionals
Ferrer-Garcia (2011)
	Complete	RCT	Includes <65	50-75% female included	Non-communicable disease	European	High-income economies			Rehabilitation services		Functions of the cardiovascular, haematological, immunological and respiratory systems	Quality of life	Adherence	Residential home/apartment	Usual care		No - assessment of effects by sex/gender NOT present	No - assessment of effects across any other PROGRESS characteristics? e.g. socioeconomic status	RCT
			Includes 65+							Visiting health professionals
Fiatarone (1994)
	Complete	RCT	Includes 65+	50-75% female included	Physical frailty	The Americas	High-income economies			Rehabilitation services		Functions of the digestive, metabolic and endocrine systems	Mobility		Long-term care	Usual care		No - assessment of effects by sex/gender NOT present	No - assessment of effects across any other PROGRESS characteristics? e.g. socioeconomic status	RCT
												Neuro-musculoskeletal function
Finnema (2005)
	Complete	RCT	Includes 65+	75-100% female included	Care dependent	European	High-income economies			General health services for disease prevention		Mental functions			Assisted living	Usual care		No - assessment of effects by sex/gender NOT present	No - assessment of effects across any other PROGRESS characteristics? e.g. socioeconomic status	RCT
					Dementia					Visiting health professionals
					Non-communicable disease
Fleming (2004)
	Complete	RCT	Includes 75+	50-75% female included	Discharged from hospital	European	High-income economies			Rehabilitation services		Mental functions	Basic needs	Health service utilization	Residential home/apartment	Usual care		No - assessment of effects by sex/gender NOT present	No - assessment of effects across any other PROGRESS characteristics? e.g. socioeconomic status	RCT
										Visiting health professionals					Long-term care
Flood (2005)
	Complete	RCT			Physical frailty	European	High-income economies			Rehabilitation services	Adaptations to physical environment		Quality of life	Cost-effectiveness	Residential home/apartment			No - assessment of effects by sex/gender NOT present	No - assessment of effects across any other PROGRESS characteristics? e.g. socioeconomic status	RCT
										Visiting health professionals
Fontan (2010)
	Complete	RCT	Includes 65+			European	High-income economies			General health services for disease prevention		Mental functions	Basic needs	Health service utilization	Residential home/apartment			No - assessment of effects by sex/gender NOT present	No - assessment of effects across any other PROGRESS characteristics? e.g. socioeconomic status	RCT
										Visiting health professionals			Quality of life
													Build and maintain relationships
Forsberg (2011)
	Complete	RCT	Includes 65+	50-75% female included	Injury	European	High-income economies			Rehabilitation services		Sensory functions and pain	Basic needs	Health service utilization	Residential home/apartment	Usual care		No - assessment of effects by sex/gender NOT present	No - assessment of effects across any other PROGRESS characteristics? e.g. socioeconomic status	RCT
												Neuro-musculoskeletal function	Quality of life	Falls
Forster (1996)
	Complete	RCT	Includes <65	25-50% female included	Non-communicable disease	European	High-income economies			Visiting health professionals		Mental functions	Basic needs	Caregiver outcomes	Residential home/apartment	Usual care		No - assessment of effects by sex/gender NOT present	No - assessment of effects across any other PROGRESS characteristics? e.g. socioeconomic status	RCT
			Includes 65+									Sensory functions and pain	Mobility
												Genitourinary and reproductive functions	Contribution
Frese (2012)
	Complete	RCT	Includes 65+	50-75% female included	Non-communicable disease	European	High-income economies			General health services for disease prevention				Health service utilization	Residential home/apartment	Usual care		No - assessment of effects by sex/gender NOT present	No - assessment of effects across any other PROGRESS characteristics? e.g. socioeconomic status	RCT
										Visiting health professionals
Friedman (2014)
	Complete	RCT	Includes 65+	50-75% female included	Non-communicable disease	The Americas	High-income economies			General health services for disease prevention			Basic needs		Residential home/apartment	Usual care		No - assessment of effects by sex/gender NOT present	No - assessment of effects across any other PROGRESS characteristics? e.g. socioeconomic status	RCT
					Physical frailty					Visiting health professionals
Gagnon (1999)
	Complete	RCT	Includes 65+	50-75% female included	Physical frailty	The Americas	High-income economies			General health services for disease prevention			Basic needs	Caregiver outcomes	Assisted living	Usual care		No - assessment of effects by sex/gender NOT present	No - assessment of effects across any other PROGRESS characteristics? e.g. socioeconomic status	RCT
										Visiting health professionals			Quality of life	Health service utilization
Garcia-Pena (2001)
	Complete	RCT	Includes <65	50-75% female included	Non-communicable disease	The Americas	Upper-middle-income economies			General health services for disease prevention		Functions of the cardiovascular, haematological, immunological and respiratory systems			Residential home/apartment	Usual care		No - assessment of effects by sex/gender NOT present	No - assessment of effects across any other PROGRESS characteristics? e.g. socioeconomic status	RCT
			Includes 65+							Visiting health professionals
Garcia-Pena (2002)
	Complete	RCT	Includes <65	50-75% female included	Non-communicable disease	The Americas	Upper-middle-income economies			General health services for disease prevention				Cost (e.g. out of pocket)	Residential home/apartment	Usual care		No - assessment of effects by sex/gender NOT present	No - assessment of effects across any other PROGRESS characteristics? e.g. socioeconomic status	RCT
			Includes 65+							Visiting health professionals				Cost-effectiveness
Gawler (2016)
	Complete	RCT	Includes 65+	50-75% female included	Injury	European	High-income economies			Rehabilitation services		Neuro-musculoskeletal function	Mobility	Falls	Residential home/apartment	Other		No - assessment of effects by sex/gender NOT present	No - assessment of effects across any other PROGRESS characteristics? e.g. socioeconomic status	RCT
										Visiting health professionals
Giangregorio (2018)
	Complete	RCT	Includes 65+	75-100% female included	Injury	The Americas	High-income economies			Rehabilitation services		Neuro-musculoskeletal function		Adherence	Residential home/apartment	Usual care		No - assessment of effects by sex/gender NOT present	No - assessment of effects across any other PROGRESS characteristics? e.g. socioeconomic status	RCT
										Visiting health professionals				Falls
Gill (2002)
	Complete	RCT	Includes 75+	75-100% female included	Physical frailty	The Americas	High-income economies			Rehabilitation services	Adaptations to physical environment	Mental functions	Mobility		Residential home/apartment	Other		No - assessment of effects by sex/gender NOT present	No - assessment of effects across any other PROGRESS characteristics? e.g. socioeconomic status	RCT
										Visiting health professionals
Gill (2004)
	Complete	RCT	Includes 75+	75-100% female included	Physical frailty	The Americas	High-income economies			Rehabilitation services			Basic needs		Residential home/apartment			No - assessment of effects by sex/gender NOT present	No - assessment of effects across any other PROGRESS characteristics? e.g. socioeconomic status	RCT
										Visiting health professionals			Mobility
Gitlin (2001)
	Complete	RCT	Includes 75+	50-75% female included	Dementia	The Americas	High-income economies			Visiting health professionals		Mental functions	Basic needs	Caregiver outcomes	Residential home/apartment	Usual care		No - assessment of effects by sex/gender NOT present	No - assessment of effects across any other PROGRESS characteristics? e.g. socioeconomic status	RCT
					Non-communicable disease
Gitlin (2006)
	Complete	RCT	Includes 65+	75-100% female included	Physical frailty	The Americas	High-income economies			Rehabilitation services	Adaptations to physical environment	Mental functions	Basic needs	Falls	Residential home/apartment	Usual care		No - assessment of effects by sex/gender NOT present	No - assessment of effects across any other PROGRESS characteristics? e.g. socioeconomic status	RCT
										Visiting health professionals		Functions of the cardiovascular, haematological, immunological and respiratory systems
												Functions of the digestive, metabolic and endocrine systems
Gitlin (2008)
	Complete	RCT	Includes 75+	25-50% female included	Dementia	The Americas	High-income economies			General health services for disease prevention		Mental functions	Quality of life	Caregiver outcomes	Residential home/apartment	Other		No - assessment of effects by sex/gender NOT present	No - assessment of effects across any other PROGRESS characteristics? e.g. socioeconomic status	RCT
					Non-communicable disease					Visiting health professionals		Genitourinary and reproductive functions
Gitlin (2009)
	Complete	RCT	Includes 75+	75-100% female included	Physical frailty	The Americas	High-income economies			General health services for disease prevention					Residential home/apartment	Usual care		No - assessment of effects by sex/gender NOT present	Yes - assessment of effects across any other PROGRESS characteristics? e.g. socioeconomic status	RCT
										Visiting health professionals
Gitlin (2010)
	Complete	RCT	Includes <65		Dementia	The Americas	High-income economies			General health services for disease prevention		Functions of the cardiovascular, haematological, immunological and respiratory systems	Quality of life		Residential home/apartment	Other		No - assessment of effects by sex/gender NOT present	No - assessment of effects across any other PROGRESS characteristics? e.g. socioeconomic status	RCT
			Includes 65+		Non-communicable disease					Visiting health professionals		Genitourinary and reproductive functions
Gitlin (2014)
	Complete	RCT	Includes <65	75-100% female included	Non-communicable disease	The Americas	High-income economies			General health services for disease prevention		Mental functions		Health service utilization	Residential home/apartment	Other		No - assessment of effects by sex/gender NOT present	No - assessment of effects across any other PROGRESS characteristics? e.g. socioeconomic status	RCT
			Includes 65+							Visiting health professionals
Gitlin (2018)
	Complete	RCT	Includes 65+	0-25% female included	Dementia	The Americas	High-income economies			Rehabilitation services		Mental functions	Basic needs	Caregiver outcomes	Residential home/apartment	Other		No - assessment of effects by sex/gender NOT present	No - assessment of effects across any other PROGRESS characteristics? e.g. socioeconomic status	RCT
					Non-communicable disease					Visiting health professionals		Sensory functions and pain
					Physical frailty
Gladman (1993)
	Complete	RCT	Includes 65+	25-50% female included	Non-communicable disease	European	High-income economies			Rehabilitation services		Mental functions	Basic needs	Caregiver outcomes	Residential home/apartment	Usual care		No - assessment of effects by sex/gender NOT present	No - assessment of effects across any other PROGRESS characteristics? e.g. socioeconomic status	RCT
										Visiting health professionals		Sensory functions and pain	Mobility	Health service utilization
													Contribution
Godwin (2016)
	Complete	RCT	Includes 75+	50-75% female included		The Americas	High-income economies			General health services for disease prevention		Mental functions	Quality of life	Satisfaction of older adult	Residential home/apartment	Usual care		No - assessment of effects by sex/gender NOT present	No - assessment of effects across any other PROGRESS characteristics? e.g. socioeconomic status	RCT
										Visiting health professionals		Sensory functions and pain	Contribution	Access
												Functions of the cardiovascular, haematological, immunological and respiratory systems		Health service utilization
												Functions of the digestive, metabolic and endocrine systems
												Genitourinary and reproductive functions
												Neuro-musculoskeletal function
Gozalo (2014)
	Complete	RCT	Includes 75+	75-100% female included	Care dependent	The Americas	High-income economies	Personal care				Mental functions			Assisted living	Other		No - assessment of effects by sex/gender NOT present	No - assessment of effects across any other PROGRESS characteristics? e.g. socioeconomic status	RCT
					Dementia
					Non-communicable disease
Graff (2008)
	Complete	RCT	Includes 65+	50-75% female included	Dementia	European	High-income economies			Rehabilitation services				Cost-effectiveness	Residential home/apartment	Usual care		No - assessment of effects by sex/gender NOT present	No - assessment of effects across any other PROGRESS characteristics? e.g. socioeconomic status	RCT
					Non-communicable disease					Visiting health professionals
Granbom (2017)
	Complete	RCT	Includes 65+	50-75% female included	Physical frailty	European	High-income economies			General health services for disease prevention			Contribution		Residential home/apartment	Usual care		No - assessment of effects by sex/gender NOT present	No - assessment of effects across any other PROGRESS characteristics? e.g. socioeconomic status	RCT
										Visiting health professionals			Build and maintain relationships
Graves (2009)
	Complete	RCT	Includes 75+	50-75% female included	Discharged from hospital	Western Pacific	High-income economies			General health services for disease prevention				Cost-effectiveness	Residential home/apartment	Usual care		No - assessment of effects by sex/gender NOT present	No - assessment of effects across any other PROGRESS characteristics? e.g. socioeconomic status	RCT
										Visiting health professionals
Grimmer (2013)
	On-going	RCT	Includes 65+		Discharged from hospital	Western Pacific	High-income economies			Health promotion services			Basic needs	Health service utilization	Residential home/apartment	Usual care		No - assessment of effects by sex/gender NOT present	No - assessment of effects across any other PROGRESS characteristics? e.g. socioeconomic status	RCT
										Visiting health professionals			Quality of life	Falls
													Mobility
Gronstedt (2013)
	Complete	RCT	Includes <65	50-75% female included	Physical frailty	European	High-income economies			Rehabilitation services		Neuro-musculoskeletal function	Mobility		Assisted living	Usual care		No - assessment of effects by sex/gender NOT present	No - assessment of effects across any other PROGRESS characteristics? e.g. socioeconomic status	RCT
			Includes 65+							Visiting health professionals
Gustafsson (2012)
	Complete	RCT	Includes 75+	50-75% female included		European	High-income economies			General health services for disease prevention		Mental functions	Basic needs		Residential home/apartment	Usual care		No - assessment of effects by sex/gender NOT present	No - assessment of effects across any other PROGRESS characteristics? e.g. socioeconomic status	RCT
			Includes 85+							Visiting health professionals		Neuro-musculoskeletal function	Mobility
Haastregt (2000)
	Complete	RCT	Includes 65+	50-75% female included	Injury	European	High-income economies			Visiting health professionals		Mental functions	Basic needs	Falls	Residential home/apartment	Usual care		No - assessment of effects by sex/gender NOT present	No - assessment of effects across any other PROGRESS characteristics? e.g. socioeconomic status	RCT
			Includes 75+										Mobility
													Contribution
Haider (2017)
	Complete	RCT	Includes 65+	75-100% female included	Physical frailty	European	High-income economies			Rehabilitation services		Functions of the digestive, metabolic and endocrine systems	Mobility	Adherence	Residential home/apartment	Other		No - assessment of effects by sex/gender NOT present	No - assessment of effects across any other PROGRESS characteristics? e.g. socioeconomic status	RCT
			Includes 75+							Visiting lay service providers		Neuro-musculoskeletal function		Safety
			Includes 85+
Haider (2017)
	Complete	RCT	Includes 65+	75-100% female included	Physical frailty	European	High-income economies			Rehabilitation services		Functions of the cardiovascular, haematological, immunological and respiratory systems	Mobility	Adherence	Residential home/apartment	Other		No - assessment of effects by sex/gender NOT present	No - assessment of effects across any other PROGRESS characteristics? e.g. socioeconomic status	RCT
			Includes 75+							Visiting lay service providers		Functions of the digestive, metabolic and endocrine systems
			Includes 85+									Neuro-musculoskeletal function
Hall (1992)
	Complete	RCT	Includes 65+	75-100% female included	Physical frailty	The Americas	High-income economies			Health promotion services		Mental functions		Health service utilization	Residential home/apartment	Usual care		No - assessment of effects by sex/gender NOT present	No - assessment of effects across any other PROGRESS characteristics? e.g. socioeconomic status	RCT
			Includes 75+							Visiting health professionals
			Includes 85+
Hammar (2009)
	Complete	RCT	Includes 65+	50-75% female included	Discharged from hospital	European	High-income economies			General health services for disease prevention				Cost-effectiveness	Residential home/apartment	Usual care		No - assessment of effects by sex/gender NOT present	No - assessment of effects across any other PROGRESS characteristics? e.g. socioeconomic status	RCT
										Visiting health professionals
Hansen (1992)
	Complete	RCT	Includes 75+	25-50% female included	Discharged from hospital	European	High-income economies			Health promotion services				Health service utilization	Residential home/apartment	Usual care		No - assessment of effects by sex/gender NOT present	No - assessment of effects across any other PROGRESS characteristics? e.g. socioeconomic status	RCT
										Visiting health professionals
Hansen (1995)
	Complete	RCT	Includes <65	50-75% female included	Discharged from hospital	European	High-income economies			General health services for disease prevention				Health service utilization	Residential home/apartment	Usual care		No - assessment of effects by sex/gender NOT present	No - assessment of effects across any other PROGRESS characteristics? e.g. socioeconomic status	RCT
			Includes 65+							Visiting health professionals
			Includes 75+
			Includes 85+
Harris (2005)
	Complete	RCT	Includes <65	75-100% female included	Discharged from hospital	Western Pacific	High-income economies			General health services for disease prevention				Satisfaction of older adult	Residential home/apartment	Usual care		No - assessment of effects by sex/gender NOT present	No - assessment of effects across any other PROGRESS characteristics? e.g. socioeconomic status	RCT
			Includes 65+							Visiting health professionals				Cost-effectiveness
Harvey (2014)
	Complete	RCT	Includes 65+	50-75% female included	Discharged from hospital	Western Pacific	High-income economies			General health services for disease prevention				Satisfaction of older adult	Residential home/apartment	Usual care		No - assessment of effects by sex/gender NOT present	No - assessment of effects across any other PROGRESS characteristics? e.g. socioeconomic status	RCT
			Includes 75+							Visiting health professionals				Health service utilization
			Includes 85+
Hauer (2017)
	Complete	RCT	Includes 65+	75-100% female included	Discharged from hospital	European	High-income economies			Rehabilitation services		Neuro-musculoskeletal function	Mobility	Falls	Assisted living	Usual care		No - assessment of effects by sex/gender NOT present	No - assessment of effects across any other PROGRESS characteristics? e.g. socioeconomic status	RCT
										Visiting health professionals
Helbostad (2004)
	Complete	RCT	Includes 75+	75-100% female included	Injury	European	High-income economies					Neuro-musculoskeletal function	Mobility	Adherence	Residential home/apartment	Other		No - assessment of effects by sex/gender NOT present	No - assessment of effects across any other PROGRESS characteristics? e.g. socioeconomic status	RCT
					Non-communicable disease									Falls
Hendriks (2008)
	Complete	RCT	Includes 65+	50-75% female included	Injury	European	High-income economies			General health services for disease prevention		Mental functions	Basic needs	Adherence	Residential home/apartment	Usual care		No - assessment of effects by sex/gender NOT present	No - assessment of effects across any other PROGRESS characteristics? e.g. socioeconomic status	RCT
										Visiting health professionals			Quality of life	Falls
													Contribution
Herfjord (2014)
	Complete	RCT	Includes 75+	50-75% female included	Non-communicable disease	European	High-income economies			General health services for disease prevention		Sensory functions and pain	Basic needs	Cost-effectiveness	Assisted living	Usual care		No - assessment of effects by sex/gender NOT present	No - assessment of effects across any other PROGRESS characteristics? e.g. socioeconomic status	RCT
			Includes 85+							Rehabilitation services			Quality of life	Health service utilization
										Visiting health professionals
Hewitt (2018)
	Complete	RCT	Includes 65+	50-75% female included	Care dependent	Western Pacific	High-income economies			Rehabilitation services		Mental functions	Quality of life	Falls	Long-term care	Usual care		No - assessment of effects by sex/gender NOT present	No - assessment of effects across any other PROGRESS characteristics? e.g. socioeconomic status	RCT
			Includes 75+									Neuro-musculoskeletal function	Mobility
			Includes 85+
Hinrichs (2015)
	Complete	RCT	Includes 75+	50-75% female included	Non-communicable disease	European	High-income economies			Rehabilitation services		Functions of the digestive, metabolic and endocrine systems	Mobility	Safety	Residential home/apartment	Other		No - assessment of effects by sex/gender NOT present	No - assessment of effects across any other PROGRESS characteristics? e.g. socioeconomic status	RCT
			Includes 85+
Hinrichs (2016)
	Complete	RCT	Includes 65+	50-75% female included	Care dependent	European	High-income economies			General health services for disease prevention		Neuro-musculoskeletal function	Mobility	Adherence	Residential home/apartment	Usual care		No - assessment of effects by sex/gender NOT present	No - assessment of effects across any other PROGRESS characteristics? e.g. socioeconomic status	RCT
					Non-communicable disease					Rehabilitation services				Safety
										Visiting health professionals
Hoenig (2015)
	Complete	RCT	Includes 65+	0-25% female included		The Americas	High-income economies		Personal mobility and transportation devices			Mental functions	Mobility	Safety	Residential home/apartment	Other		No - assessment of effects by sex/gender NOT present	No - assessment of effects across any other PROGRESS characteristics? e.g. socioeconomic status	RCT
			Includes 75+									Sensory functions and pain
Holland (2005)
	Complete	RCT	Includes 85+		Discharged from hospital	European	High-income economies			General health services for disease prevention			Quality of life	Health service utilization	Residential home/apartment	Usual care		No - assessment of effects by sex/gender NOT present	No - assessment of effects across any other PROGRESS characteristics? e.g. socioeconomic status	RCT
										Visiting health professionals
Holland (2017)
	Complete	RCT	Includes 65+	25-50% female included	Non-communicable disease	Western Pacific	High-income economies			Rehabilitation services		Mental functions	Basic needs	Health service utilization	Residential home/apartment	Usual care		No - assessment of effects by sex/gender NOT present	No - assessment of effects across any other PROGRESS characteristics? e.g. socioeconomic status	RCT
			Includes 75+									Functions of the cardiovascular, haematological, immunological and respiratory systems	Quality of life
													Mobility
Houles (2010)
	Complete	RCT	Includes 75+	50-75% female included	Physical frailty	European	High-income economies			General health services for disease prevention		Mental functions	Basic needs		Residential home/apartment	Usual care		No - assessment of effects by sex/gender NOT present	No - assessment of effects across any other PROGRESS characteristics? e.g. socioeconomic status	RCT
			Includes 85+							Visiting health professionals			Quality of life
													Mobility
Hsu (2016)
	Complete	RCT	Includes 65+	50-75% female included	Physical frailty	Western Pacific	High-income economies			Rehabilitation services		Mental functions			Long-term care	Usual care		No - assessment of effects by sex/gender NOT present	No - assessment of effects across any other PROGRESS characteristics? e.g. socioeconomic status	RCT
										Visiting health professionals
Hsu (2016)
	Complete	RCT	Includes 65+	50-75% female included	Care dependent	Western Pacific	High-income economies			Rehabilitation services		Mental functions	Quality of life		Long-term care	Usual care		No - assessment of effects by sex/gender NOT present	No - assessment of effects across any other PROGRESS characteristics? e.g. socioeconomic status	RCT
										Visiting health professionals
Huang (1998)
	Complete	RCT	Includes 65+	25-50% female included		Western Pacific	High-income economies			General health services for disease prevention		Mental functions		Safety	Residential home/apartment	Usual care		No - assessment of effects by sex/gender NOT present	No - assessment of effects across any other PROGRESS characteristics? e.g. socioeconomic status	RCT
			Includes 75+							Visiting health professionals				Falls
Huang (2013)
	Complete	RCT	Includes 65+	50-75% female included	Dementia	Western Pacific	High-income economies			General health services for disease prevention		Mental functions		Caregiver outcomes	Residential home/apartment	Other		No - assessment of effects by sex/gender NOT present	No - assessment of effects across any other PROGRESS characteristics? e.g. socioeconomic status	RCT
			Includes 75+		Non-communicable disease
			Includes 85+
Hughes (1992)
	Complete	RCT	Includes <65	25-50% female included	Physical frailty	The Americas	High-income economies			General health services for disease prevention			Basic needs	Cost (e.g. out of pocket)	Long-term care	Other		No - assessment of effects by sex/gender NOT present	No - assessment of effects across any other PROGRESS characteristics? e.g. socioeconomic status	RCT
			Includes 65+							Visiting health professionals				Cost-effectiveness	Independent living
														Caregiver outcomes
														Health service utilization
Hughes (2000)
	Complete	RCT	Includes <65	0-25% female included	Discharged from hospital	The Americas	High-income economies			Health promotion services		Mental functions	Quality of life	Satisfaction of older adult	Assisted living	Usual care		No - assessment of effects by sex/gender NOT present	No - assessment of effects across any other PROGRESS characteristics? e.g. socioeconomic status	RCT
			Includes 65+		Non-communicable disease					Visiting health professionals				Cost-effectiveness
					Physical frailty									Caregiver outcomes
Hunger (2015)
	Complete	RCT	Includes 65+	25-50% female included	Discharged from hospital	European	High-income economies			General health services for disease prevention		Mental functions	Basic needs		Residential home/apartment	Usual care		No - assessment of effects by sex/gender NOT present	No - assessment of effects across any other PROGRESS characteristics? e.g. socioeconomic status	RCT
										Visiting health professionals		Functions of the cardiovascular, haematological, immunological and respiratory systems
Hwang (2016)
	Complete	RCT	Includes <65	75-100% female included	Injury	Western Pacific	High-income economies			Rehabilitation services		Mental functions		Falls	Residential home/apartment	Other		No - assessment of effects by sex/gender NOT present	No - assessment of effects across any other PROGRESS characteristics? e.g. socioeconomic status	RCT
			Includes 65+							Visiting health professionals		Neuro-musculoskeletal function
Iliffe (2014)
	Complete	RCT	Includes 65+	50-75% female included	Injury	European	High-income economies			Rehabilitation services		Neuro-musculoskeletal function	Quality of life	Cost (e.g. out of pocket)	Residential home/apartment	Other		No - assessment of effects by sex/gender NOT present	No - assessment of effects across any other PROGRESS characteristics? e.g. socioeconomic status	RCT
										Visiting health professionals
Imhof (2012)
	Complete	RCT	Includes 75+	50-75% female included	Care dependent	European	High-income economies			General health services for disease prevention			Quality of life	Health service utilization	Residential home/apartment	Usual care		No - assessment of effects by sex/gender NOT present	No - assessment of effects across any other PROGRESS characteristics? e.g. socioeconomic status	RCT
					Non-communicable disease					Visiting health professionals				Falls
Inglis (2006)
	Complete	RCT	Includes 65+	0-25% female included	Non-communicable disease	Western Pacific	High-income economies			Visiting health professionals				Cost-effectiveness	Residential home/apartment	Usual care		No - assessment of effects by sex/gender NOT present	No - assessment of effects across any other PROGRESS characteristics? e.g. socioeconomic status	RCT
			Includes 75+											Health service utilization
Isrctn (2018)
	On-going	RCT	Includes <65		Dementia	European	High-income economies			Rehabilitation services		Mental functions	Basic needs	Caregiver outcomes	Residential home/apartment	Usual care		No - assessment of effects by sex/gender NOT present	No - assessment of effects across any other PROGRESS characteristics? e.g. socioeconomic status	RCT
			Includes 65+		Non-communicable disease					Visiting health professionals		Sensory functions and pain	Quality of life
													Build and maintain relationships
Jakobsen (2007)
	Complete	RCT	Includes 75+	50-75% female included	Discharged from hospital	European	High-income economies			Visiting health professionals			Basic needs	Satisfaction of older adult	Residential home/apartment	Usual care		No - assessment of effects by sex/gender NOT present	No - assessment of effects across any other PROGRESS characteristics? e.g. socioeconomic status	RCT
														Cost-effectiveness
														Health service utilization
Jensen (2002)
	Complete	RCT	Includes 75+	50-75% female included	Injury	European	High-income economies		Personal mobility and transportation devices	Rehabilitation services	Adaptations to physical environment			Falls	Long-term care	Usual care		No - assessment of effects by sex/gender NOT present	No - assessment of effects across any other PROGRESS characteristics? e.g. socioeconomic status	RCT
Jingna (2012)
	Complete	RCT	Includes 75+	75-100% female included	Physical frailty	Western Pacific	Upper-middle-income economies			General health services for disease prevention		Mental functions			Residential home/apartment	Usual care		No - assessment of effects by sex/gender NOT present	No - assessment of effects across any other PROGRESS characteristics? e.g. socioeconomic status	RCT
										Visiting health professionals
Joaquim (2017)
	Complete	RCT	Includes <65	50-75% female included	Non-communicable disease	The Americas	Upper-middle-income economies			General health services for disease prevention			Basic needs		Residential home/apartment	Usual care		No - assessment of effects by sex/gender NOT present	No - assessment of effects across any other PROGRESS characteristics? e.g. socioeconomic status	RCT
			Includes 65+							Visiting health professionals
Johansson (2001)
	Complete	RCT	Includes <65	50-75% female included	Non-communicable disease	European	High-income economies			General health services for disease prevention		Mental functions		Health service utilization	Residential home/apartment	Usual care		No - assessment of effects by sex/gender NOT present	No - assessment of effects across any other PROGRESS characteristics? e.g. socioeconomic status	RCT
			Includes 65+							Visiting health professionals
Johansson (2003)
	Complete	RCT	Includes 65+	50-75% female included	Non-communicable disease	European	High-income economies			General health services for disease prevention				Cost-effectiveness	Residential home/apartment	Usual care		No - assessment of effects by sex/gender NOT present	No - assessment of effects across any other PROGRESS characteristics? e.g. socioeconomic status	RCT
			Includes 75+							Visiting health professionals				Health service utilization
Jolly (2009)
	Complete	RCT	Includes <65	0-25% female included	Discharged from hospital	European	High-income economies			Rehabilitation services		Mental functions		Cost-effectiveness	Residential home/apartment	Other		No - assessment of effects by sex/gender NOT present	No - assessment of effects across any other PROGRESS characteristics? e.g. socioeconomic status	RCT
			Includes 65+		Non-communicable disease					Visiting health professionals		Functions of the cardiovascular, haematological, immunological and respiratory systems		Health service utilization
Kalra (2000)
	Complete	RCT	Includes 65+	50-75% female included	Discharged from hospital	European	High-income economies			General health services for disease prevention			Basic needs	Health service utilization	Residential home/apartment	Other		No - assessment of effects by sex/gender NOT present	No - assessment of effects across any other PROGRESS characteristics? e.g. socioeconomic status	RCT
					Non-communicable disease					Visiting health professionals
Kane (1984)
	Complete	RCT	Includes <65	0-25% female included	End-of-life	The Americas	High-income economies			Long term care services		Mental functions	Basic needs	Satisfaction of older adult	Residential home/apartment	Usual care		No - assessment of effects by sex/gender NOT present	No - assessment of effects across any other PROGRESS characteristics? e.g. socioeconomic status	RCT
												Sensory functions and pain	Learning, grow and make decisions	Caregiver outcomes	Long-term care
Kanemaru (2010)
	Complete	RCT	Includes <65	75-100% female included	Non-communicable disease	Western Pacific	High-income economies			Rehabilitation services		Neuro-musculoskeletal function	Quality of life		Residential home/apartment	Usual care		No - assessment of effects by sex/gender NOT present	No - assessment of effects across any other PROGRESS characteristics? e.g. socioeconomic status	RCT
			Includes 65+							Visiting health professionals
Kapan (2017)
	Complete	RCT	Includes 65+	25-50% female included	Physical frailty	European	High-income economies	Friendly visits		Rehabilitation services		Mental functions	Basic needs	Falls	Residential home/apartment	Other		No - assessment of effects by sex/gender NOT present	No - assessment of effects across any other PROGRESS characteristics? e.g. socioeconomic status	RCT
			Includes 75+							Visiting lay service providers		Neuro-musculoskeletal function	Mobility
			Includes 85+
Kapan (2017)
	Complete	RCT	Includes 65+	75-100% female included	Physical frailty	European	High-income economies			General health services for disease prevention			Quality of life		Residential home/apartment	Other		No - assessment of effects by sex/gender NOT present	No - assessment of effects across any other PROGRESS characteristics? e.g. socioeconomic status	RCT
										Rehabilitation services
										Visiting lay service providers
Karinkanta (2007)
	Complete	RCT	Includes 65+	75-100% female included		European	High-income economies			Rehabilitation services		Neuro-musculoskeletal function	Mobility		Residential home/apartment	Usual care		No - assessment of effects by sex/gender NOT present	No - assessment of effects across any other PROGRESS characteristics? e.g. socioeconomic status	RCT
			Includes 75+
Karlsson (2016)
	Complete	RCT	Includes 65+	50-75% female included	Injury	European	High-income economies			Rehabilitation services			Mobility		Assisted living	Other		No - assessment of effects by sex/gender NOT present	No - assessment of effects across any other PROGRESS characteristics? e.g. socioeconomic status	RCT
										Visiting health professionals
Kerr (2018)
	Complete	RCT	Includes 65+	50-75% female included		The Americas	High-income economies			Rehabilitation services		Mental functions	Quality of life		Independent living	Other		No - assessment of effects by sex/gender NOT present	No - assessment of effects across any other PROGRESS characteristics? e.g. socioeconomic status	RCT
			Includes 75+									Sensory functions and pain	Mobility
			Includes 85+									Functions of the cardiovascular, haematological, immunological and respiratory systems
Kerse (2010)
	Complete	RCT	Includes 75+	50-75% female included	Non-communicable disease	Western Pacific	High-income economies			Rehabilitation services		Mental functions	Quality of life		Residential home/apartment	Other		No - assessment of effects by sex/gender NOT present	No - assessment of effects across any other PROGRESS characteristics? e.g. socioeconomic status	RCT
										Visiting health professionals			Mobility
Kim (2011)
	Complete	RCT	Includes 65+	50-75% female included	Physical frailty	South-East Asia	High-income economies			Rehabilitation services		Neuro-musculoskeletal function	Quality of life		Residential home/apartment	Other		No - assessment of effects by sex/gender NOT present	No - assessment of effects across any other PROGRESS characteristics? e.g. socioeconomic status	RCT
										Visiting health professionals			Mobility
King (2012)
	Complete	RCT	Includes 65+	50-75% female included	Physical frailty	Western Pacific	High-income economies			General health services for disease prevention		Mental functions	Quality of life		Residential home/apartment	Usual care		No - assessment of effects by sex/gender NOT present	No - assessment of effects across any other PROGRESS characteristics? e.g. socioeconomic status	RCT
										Visiting health professionals			Mobility
King (2012)
	Complete	RCT	Includes 75+	50-75% female included	Care dependent	Western Pacific	High-income economies			General health services for disease prevention		Mental functions	Basic needs		Residential home/apartment	Usual care		No - assessment of effects by sex/gender NOT present	No - assessment of effects across any other PROGRESS characteristics? e.g. socioeconomic status	RCT
										Visiting health professionals			Quality of life
Kjerstad (2016)
	Complete	RCT	Includes 65+	50-75% female included	Physical frailty	European	High-income economies			Rehabilitation services				Cost-effectiveness	Residential home/apartment	Usual care		No - assessment of effects by sex/gender NOT present	No - assessment of effects across any other PROGRESS characteristics? e.g. socioeconomic status	RCT
										Visiting health professionals
Klug (2011)
	Complete	RCT	Includes <65	75-100% female included	Non-communicable disease	European	High-income economies			General health services for disease prevention		Mental functions	Quality of life	Health service utilization	Residential home/apartment	Usual care		No - assessment of effects by sex/gender NOT present	No - assessment of effects across any other PROGRESS characteristics? e.g. socioeconomic status	RCT
			Includes 65+							Visiting health professionals
Kocic (2018)
	Complete	RCT	Includes 65+	50-75% female included		European	Upper-middle-income economies			Rehabilitation services		Neuro-musculoskeletal function	Basic needs		Assisted living	Usual care		No - assessment of effects by sex/gender NOT present	No - assessment of effects across any other PROGRESS characteristics? e.g. socioeconomic status	RCT
										Visiting health professionals
Kohei (2016)
	Complete	RCT	Includes <65	50-75% female included	Non-communicable disease	Western Pacific	High-income economies			Rehabilitation services		Neuro-musculoskeletal function	Quality of life		Residential home/apartment	Other		No - assessment of effects by sex/gender NOT present	No - assessment of effects across any other PROGRESS characteristics? e.g. socioeconomic status	RCT
			Includes 65+							Visiting health professionals			Mobility
Kono (2004)
	Complete	RCT	Includes 65+	75-100% female included	Care dependent	Western Pacific	High-income economies			General health services for disease prevention		Mental functions	Basic needs		Residential home/apartment	Usual care		No - assessment of effects by sex/gender NOT present	No - assessment of effects across any other PROGRESS characteristics? e.g. socioeconomic status	RCT
					Physical frailty					Visiting health professionals
Kono (2012)
	Complete	RCT	Includes 65+	50-75% female included	Care dependent	Western Pacific	High-income economies			Health promotion services		Mental functions		Health service utilization	Residential home/apartment	Usual care		No - assessment of effects by sex/gender NOT present	No - assessment of effects across any other PROGRESS characteristics? e.g. socioeconomic status	RCT
					Physical frailty					Visiting health professionals
Kono (2013)
	Complete	RCT	Includes 75+	50-75% female included	Care dependent	Western Pacific	High-income economies			General health services for disease prevention				Cost-effectiveness	Residential home/apartment	Usual care		No - assessment of effects by sex/gender NOT present	No - assessment of effects across any other PROGRESS characteristics? e.g. socioeconomic status	RCT
										Visiting health professionals				Health service utilization
Kono (2014)
	On-going	RCT	Includes 65+		Physical frailty	Western Pacific	High-income economies			Visiting health professionals		Mental functions	Basic needs	Satisfaction of older adult	Residential home/apartment	Usual care		No - assessment of effects by sex/gender NOT present	No - assessment of effects across any other PROGRESS characteristics? e.g. socioeconomic status	RCT
													Quality of life	Health service utilization
														Falls
Kono (2016)
	Complete	RCT	Includes 65+	50-75% female included	Care dependent	Western Pacific	High-income economies			General health services for disease prevention		Mental functions	Basic needs	Satisfaction of older adult	Residential home/apartment	Usual care		No - assessment of effects by sex/gender NOT present	No - assessment of effects across any other PROGRESS characteristics? e.g. socioeconomic status	RCT
										Visiting health professionals				Health service utilization
														Falls
Kronborg (2006)
	Complete	RCT	Includes 75+	50-75% female included	Care dependent	European	High-income economies			General health services for disease prevention			Basic needs	Cost-effectiveness	Residential home/apartment	Usual care		No - assessment of effects by sex/gender NOT present	No - assessment of effects across any other PROGRESS characteristics? e.g. socioeconomic status	RCT
										Visiting health professionals
Kukkonen-Harjula (2018)
	On-going	RCT	Includes 75+	75-100% female included	Physical frailty	European	High-income economies			Rehabilitation services		Mental functions	Basic needs		Residential home/apartment	Usual care		No - assessment of effects by sex/gender NOT present	No - assessment of effects across any other PROGRESS characteristics? e.g. socioeconomic status	RCT
										Visiting health professionals		Neuro-musculoskeletal function	Quality of life
Kwok (2004)
	Complete	RCT	Includes 75+	25-50% female included	Discharged from hospital	Western Pacific	High-income economies			Visiting health professionals		Mental functions	Basic needs	Caregiver outcomes	Residential home/apartment	Usual care		No - assessment of effects by sex/gender NOT present	No - assessment of effects across any other PROGRESS characteristics? e.g. socioeconomic status	RCT
					Non-communicable disease							Functions of the cardiovascular, haematological, immunological and respiratory systems		Health service utilization
Kwok (2016)
	Complete	RCT	Includes <65		Non-communicable disease	Western Pacific	High-income economies			Health promotion services		Mental functions	Basic needs		Residential home/apartment	Other		No - assessment of effects by sex/gender NOT present	No - assessment of effects across any other PROGRESS characteristics? e.g. socioeconomic status	RCT
			Includes 65+									Sensory functions and pain	Quality of life
													Mobility
Kyrdalen (2014)
	Complete	RCT	Includes 75+	25-50% female included	Injury	European	High-income economies			Rehabilitation services		Mental functions	Quality of life	Falls	Residential home/apartment	Other		No - assessment of effects by sex/gender NOT present	No - assessment of effects across any other PROGRESS characteristics? e.g. socioeconomic status	RCT
										Visiting health professionals		Neuro-musculoskeletal function	Mobility
Lam (2018)
	Complete	RCT	Includes 75+	50-75% female included	Physical frailty	Western Pacific	High-income economies			Rehabilitation services		Neuro-musculoskeletal function	Mobility	Falls	Assisted living	Other		No - assessment of effects by sex/gender NOT present	No - assessment of effects across any other PROGRESS characteristics? e.g. socioeconomic status	RCT
Lannin (2007)
	Complete	RCT	Includes 65+	75-100% female included	Discharged from hospital	Western Pacific	High-income economies			Rehabilitation services			Basic needs	Health service utilization	Residential home/apartment	Usual care		No - assessment of effects by sex/gender NOT present	No - assessment of effects across any other PROGRESS characteristics? e.g. socioeconomic status	RCT
										Visiting health professionals			Quality of life	Falls
													Mobility
Latham (2014)
	Complete	RCT	Includes 65+	50-75% female included	Injury	The Americas	High-income economies			Rehabilitation services		Neuro-musculoskeletal function	Basic needs	Adherence	Residential home/apartment	Other		No - assessment of effects by sex/gender NOT present	No - assessment of effects across any other PROGRESS characteristics? e.g. socioeconomic status	RCT
			Includes 75+										Mobility	Safety
														Falls
Latour (2007)
	Complete	RCT	Includes <65	25-50% female included	Discharged from hospital	European	High-income economies			General health services for disease prevention		Mental functions	Quality of life	Cost-effectiveness	Residential home/apartment	Usual care		No - assessment of effects by sex/gender NOT present	No - assessment of effects across any other PROGRESS characteristics? e.g. socioeconomic status	RCT
			Includes 65+							Visiting health professionals				Health service utilization
Lattanzio (2001)
	Complete	RCT	Includes 65+	75-100% female included	Non-communicable disease	The Americas	High-income economies			Rehabilitation services		Mental functions	Basic needs		Residential home/apartment	Other		No - assessment of effects by sex/gender NOT present	No - assessment of effects across any other PROGRESS characteristics? e.g. socioeconomic status	RCT
										Visiting health professionals		Functions of the cardiovascular, haematological, immunological and respiratory systems	Quality of life
Leavitt (2018)
	Complete	RCT	Includes 65+	25-50% female included	Discharged from hospital	The Americas	High-income economies			General health services for disease prevention			Quality of life	Cost-effectiveness	Residential home/apartment	Usual care		No - assessment of effects by sex/gender NOT present	No - assessment of effects across any other PROGRESS characteristics? e.g. socioeconomic status	RCT
					Non-communicable disease					Visiting health professionals			Learning, grow and make decisions	Health service utilization
Lee (2006)
	Complete	RCT	Includes 65+	25-50% female included	Non-communicable disease	Western Pacific	High-income economies			Rehabilitation services		Functions of the cardiovascular, haematological, immunological and respiratory systems	Mobility		Residential home/apartment	Usual care		No - assessment of effects by sex/gender NOT present	No - assessment of effects across any other PROGRESS characteristics? e.g. socioeconomic status	RCT
										Visiting health professionals
Lenaghan (2007)
	Complete	RCT	Includes 75+	50-75% female included	Non-communicable disease	European	High-income economies			General health services for disease prevention				Health service utilization	Residential home/apartment	Usual care		No - assessment of effects by sex/gender NOT present	No - assessment of effects across any other PROGRESS characteristics? e.g. socioeconomic status	RCT
										Visiting health professionals
Levine (2012)
	Complete	RCT	Includes 75+	50-75% female included	Non-communicable disease	The Americas	High-income economies			General health services for disease prevention				Satisfaction of older adult	Residential home/apartment	Usual care		No - assessment of effects by sex/gender NOT present	No - assessment of effects across any other PROGRESS characteristics? e.g. socioeconomic status	RCT
					Physical frailty					Visiting health professionals				Cost-effectiveness
														Health service utilization
Lewin (2013)
	Complete	RCT	Includes 65+	50-75% female included	Care dependent	Western Pacific	High-income economies			Rehabilitation services			Basic needs		Residential home/apartment	Usual care		No - assessment of effects by sex/gender NOT present	No - assessment of effects across any other PROGRESS characteristics? e.g. socioeconomic status	RCT
													Quality of life
Lewin (2014)
	Complete	RCT	Includes 65+	50-75% female included	Physical frailty	Western Pacific	High-income economies			Rehabilitation services				Cost (e.g. out of pocket)	Residential home/apartment	Usual care		No - assessment of effects by sex/gender NOT present	No - assessment of effects across any other PROGRESS characteristics? e.g. socioeconomic status	RCT
														Health service utilization
Li (2013)
	Complete	RCT	Includes 65+	50-75% female included	Care dependent	The Americas	High-income economies	Personal care		General health services for disease prevention			Basic needs		Residential home/apartment	Usual care		No - assessment of effects by sex/gender NOT present	No - assessment of effects across any other PROGRESS characteristics? e.g. socioeconomic status	RCT
										Visiting health professionals
Li (2015)
	Complete	RCT	Includes 75+	0-25% female included	Discharged from hospital	Western Pacific	Upper-middle-income economies			Rehabilitation services		Functions of the cardiovascular, haematological, immunological and respiratory systems	Quality of life		Residential home/apartment	Usual care		No - assessment of effects by sex/gender NOT present	No - assessment of effects across any other PROGRESS characteristics? e.g. socioeconomic status	RCT
					Non-communicable disease					Visiting health professionals		Neuro-musculoskeletal function
Liang (1984)
	Complete	RCT	Includes 65+	75-100% female included	Non-communicable disease	The Americas	High-income economies			Rehabilitation services			Basic needs	Health service utilization	Residential home/apartment	Usual care		No - assessment of effects by sex/gender NOT present	No - assessment of effects across any other PROGRESS characteristics? e.g. socioeconomic status	RCT
										Visiting health professionals			Quality of life	Falls
													Mobility
Liang (1986)
	Complete	RCT	Includes 75+	75-100% female included	Care dependent	The Americas	High-income economies			Rehabilitation services			Basic needs	Satisfaction of older adult	Residential home/apartment	Usual care		No - assessment of effects by sex/gender NOT present	No - assessment of effects across any other PROGRESS characteristics? e.g. socioeconomic status	RCT
										Visiting health professionals			Quality of life	Health service utilization
														Falls
Liddle (1996)
	Complete	RCT	Includes 65+	50-75% female included		Western Pacific	High-income economies			Visiting health professionals	Adaptations to physical environment	Mental functions	Basic needs	Satisfaction of older adult	Residential home/apartment	Usual care		No - assessment of effects by sex/gender NOT present	No - assessment of effects across any other PROGRESS characteristics? e.g. socioeconomic status	RCT
			Includes 75+										Quality of life
			Includes 85+										Mobility
Liimatta (2017)
	Complete	RCT	Includes 75+	50-75% female included	Non-communicable disease	European	High-income economies			General health services for disease prevention				Satisfaction of older adult	Residential home/apartment	Usual care		No - assessment of effects by sex/gender NOT present	No - assessment of effects across any other PROGRESS characteristics? e.g. socioeconomic status	RCT
										Visiting health professionals
Lin (2007)
	Complete	RCT	Includes 65+		Injury	Western Pacific	High-income economies			Rehabilitation services		Mental functions	Basic needs	Falls	Residential home/apartment	Other		No - assessment of effects by sex/gender NOT present	No - assessment of effects across any other PROGRESS characteristics? e.g. socioeconomic status	RCT
					Non-communicable disease					Visiting health professionals		Neuro-musculoskeletal function	Quality of life
													Mobility
Lin (2010)
	Complete	RCT	Includes 75+	25-50% female included	Dementia	Western Pacific	High-income economies			Rehabilitation services		Mental functions	Basic needs		Long-term care	Usual care		No - assessment of effects by sex/gender NOT present	No - assessment of effects across any other PROGRESS characteristics? e.g. socioeconomic status	RCT
			Includes 85+	50-75% female included	Non-communicable disease							Functions of the digestive, metabolic and endocrine systems
Lindegaard (2017)
	Complete	RCT	Includes 75+	75-100% female included	Care dependent	European	High-income economies			General health services for disease prevention				Health service utilization	Residential home/apartment	Other		No - assessment of effects by sex/gender NOT present	No - assessment of effects across any other PROGRESS characteristics? e.g. socioeconomic status	RCT
					Discharged from hospital					Visiting health professionals
					Non-communicable disease
Lindegaard-Pedersen (2015)
	On-going	RCT	Includes 75+		Discharged from hospital	European	High-income economies			General health services for disease prevention		Mental functions	Basic needs	Health service utilization	Residential home/apartment	Usual care		No - assessment of effects by sex/gender NOT present	No - assessment of effects across any other PROGRESS characteristics? e.g. socioeconomic status	RCT
					Non-communicable disease					Visiting health professionals		Neuro-musculoskeletal function	Quality of life
Liu (2014)
	Complete	RCT	Includes 75+	50-75% female included	Discharged from hospital	Western Pacific	High-income economies			General health services for disease prevention		Neuro-musculoskeletal function	Basic needs		Residential home/apartment	Usual care		No - assessment of effects by sex/gender NOT present	No - assessment of effects across any other PROGRESS characteristics? e.g. socioeconomic status	RCT
										Rehabilitation services
										Visiting health professionals
Liu (2015)
	Complete	RCT	Includes <65	50-75% female included	Dementia	The Americas	High-income economies			General health services for disease prevention		Mental functions	Basic needs		Assisted living	Usual care		No - assessment of effects by sex/gender NOT present	No - assessment of effects across any other PROGRESS characteristics? e.g. socioeconomic status	RCT
			Includes 65+		Non-communicable disease					Visiting health professionals		Neuro-musculoskeletal function
Locher (2013)
	Complete	RCT	Includes 65+	75-100% female included	Non-communicable disease	The Americas	High-income economies			Visiting health professionals		Functions of the digestive, metabolic and endocrine systems	Basic needs		Residential home/apartment	Usual care		No - assessment of effects by sex/gender NOT present	No - assessment of effects across any other PROGRESS characteristics? e.g. socioeconomic status	RCT
			Includes 75+
			Includes 85+
Logan (2004)
	Complete	RCT	Includes 65+	50-75% female included	Non-communicable disease	European	High-income economies			Rehabilitation services		Mental functions	Basic needs	Caregiver outcomes	Residential home/apartment	Usual care		No - assessment of effects by sex/gender NOT present	No - assessment of effects across any other PROGRESS characteristics? e.g. socioeconomic status	RCT
			Includes 75+										Mobility
													Contribution
Lok (2017)
	Complete	RCT	Includes 65+	25-50% female included	Non-communicable disease	European	Upper-middle-income economies			Rehabilitation services		Mental functions	Quality of life		Residential home/apartment	Usual care		No - assessment of effects by sex/gender NOT present	No - assessment of effects across any other PROGRESS characteristics? e.g. socioeconomic status	RCT
										Visiting health professionals		Sensory functions and pain
Luck (2013)
	Complete	RCT	Includes 85+		Physical frailty	European	High-income economies			Visiting health professionals				Health service utilization	Residential home/apartment	Usual care		No - assessment of effects by sex/gender NOT present	No - assessment of effects across any other PROGRESS characteristics? e.g. socioeconomic status	RCT
														Falls
Lyons (2016)
	Complete	RCT	Includes 65+	50-75% female included	Non-communicable disease	The Americas	High-income economies			Rehabilitation services			Basic needs		Residential home/apartment	Usual care		No - assessment of effects by sex/gender NOT present	No - assessment of effects across any other PROGRESS characteristics? e.g. socioeconomic status	RCT
										Visiting health professionals			Mobility
													Learning, grow and make decisions
													Build and maintain relationships
MacIntyre (1999)
	Complete	RCT	Includes 75+	50-75% female included	Care dependent	The Americas	High-income economies	Friendly visits				Mental functions	Quality of life	Satisfaction of older adult	Residential home/apartment	Usual care		No - assessment of effects by sex/gender NOT present	No - assessment of effects across any other PROGRESS characteristics? e.g. socioeconomic status	RCT
					Social isolation							Sensory functions and pain	Build and maintain relationships
Mahoney (2007)
	Complete	RCT	Includes 75+	75-100% female included	Injury	The Americas	High-income economies			Rehabilitation services				Health service utilization	Residential home/apartment	Other		No - assessment of effects by sex/gender NOT present	No - assessment of effects across any other PROGRESS characteristics? e.g. socioeconomic status	RCT
			Includes 85+							Visiting health professionals				Falls
Maiers (2014)
	Complete	RCT	Includes 65+	25-50% female included	Non-communicable disease	The Americas	High-income economies			Rehabilitation services		Mental functions		Satisfaction of older adult	Residential home/apartment	Other		No - assessment of effects by sex/gender NOT present	No - assessment of effects across any other PROGRESS characteristics? e.g. socioeconomic status	RCT
			Includes 75+									Sensory functions and pain
												Neuro-musculoskeletal function
Mangione (2005)
	Complete	RCT	Includes 65+	75-100% female included	Discharged from hospital	The Americas	High-income economies			Rehabilitation services		Mental functions	Mobility	Adherence	Residential home/apartment	Usual care		No - assessment of effects by sex/gender NOT present	No - assessment of effects across any other PROGRESS characteristics? e.g. socioeconomic status	RCT
					Injury					Visiting health professionals		Neuro-musculoskeletal function
Mangione (2010)
	Complete	RCT	Includes 75+	75-100% female included	Injury	The Americas	High-income economies			Rehabilitation services		Neuro-musculoskeletal function	Basic needs		Residential home/apartment	Other		No - assessment of effects by sex/gender NOT present	No - assessment of effects across any other PROGRESS characteristics? e.g. socioeconomic status	RCT
			Includes 85+										Mobility
Mann (1999)
	Complete	RCT	Includes 75+	75-100% female included	Physical frailty	The Americas	High-income economies		Personal mobility and transportation devices	Visiting health professionals	Adaptations to physical environment	Mental functions	Basic needs	Cost (e.g. out of pocket)	Residential home/apartment	Usual care		No - assessment of effects by sex/gender NOT present	No - assessment of effects across any other PROGRESS characteristics? e.g. socioeconomic status	RCT
												Sensory functions and pain	Mobility	Cost-effectiveness
													Contribution
													Build and maintain relationships
Marek (2014)
	Complete	RCT	Includes 75+	50-75% female included	Non-communicable disease	The Americas	High-income economies			Visiting health professionals		Mental functions	Basic needs	Cost (e.g. out of pocket)	Residential home/apartment	Usual care		No - assessment of effects by sex/gender NOT present	No - assessment of effects across any other PROGRESS characteristics? e.g. socioeconomic status	RCT
												Neuro-musculoskeletal function	Quality of life	Cost-effectiveness
Markle-Reid (2003)
	Complete	RCT	Includes 75+	75-100% female included	Physical frailty	The Americas	High-income economies			General health services for disease prevention		Mental functions	Basic needs	Cost (e.g. out of pocket)	Residential home/apartment	Usual care		No - assessment of effects by sex/gender NOT present	No - assessment of effects across any other PROGRESS characteristics? e.g. socioeconomic status	RCT
										Health promotion services		Sensory functions and pain	Quality of life	Cost-effectiveness
										Visiting health professionals			Contribution	Caregiver outcomes
													Build and maintain relationships	Health service utilization
Markle-Reid (2006)
	Complete	RCT	Includes 75+	75-100% female included	Physical frailty	The Americas	High-income economies	Homemaking		General health services for disease prevention		Mental functions	Basic needs	Cost-effectiveness	Residential home/apartment	Usual care		No - assessment of effects by sex/gender NOT present	No - assessment of effects across any other PROGRESS characteristics? e.g. socioeconomic status	RCT
			Includes 85+					Personal care		Visiting health professionals		Sensory functions and pain	Quality of life
													Contribution
Markle-Reid (2010)
	Complete	RCT	Includes 75+	50-75% female included	Injury	The Americas	High-income economies	Transportation		General health services for disease prevention		Mental functions	Basic needs	Cost (e.g. out of pocket)	Residential home/apartment	Usual care		No - assessment of effects by sex/gender NOT present	No - assessment of effects across any other PROGRESS characteristics? e.g. socioeconomic status	RCT
										Visiting health professionals		Neuro-musculoskeletal function	Quality of life	Cost-effectiveness
														Falls
Markle-Reid (2017)
	Complete	RCT	Includes 65+	50-75% female included	Non-communicable disease	The Americas	High-income economies			General health services for disease prevention		Mental functions	Basic needs	Cost (e.g. out of pocket)	Residential home/apartment	Usual care		No - assessment of effects by sex/gender NOT present	No - assessment of effects across any other PROGRESS characteristics? e.g. socioeconomic status	RCT
										Health promotion services		Functions of the digestive, metabolic and endocrine systems	Quality of life	Cost-effectiveness
										Visiting health professionals				Caregiver outcomes
Martin (1994)
	Complete	RCT	Includes 75+	75-100% female included	Discharged from hospital	European	High-income economies			General health services for disease prevention		Mental functions	Basic needs	Health service utilization	Residential home/apartment	Usual care		No - assessment of effects by sex/gender NOT present	No - assessment of effects across any other PROGRESS characteristics? e.g. socioeconomic status	RCT
										Visiting health professionals
Maru (2015)
	Complete	RCT	Includes 65+		Discharged from hospital	Western Pacific	High-income economies			General health services for disease prevention				Cost-effectiveness	Residential home/apartment	Other		No - assessment of effects by sex/gender NOT present	No - assessment of effects across any other PROGRESS characteristics? e.g. socioeconomic status	RCT
					Non-communicable disease					Visiting health professionals				Health service utilization
Matzen (2007)
	Complete	RCT	Includes 65+	50-75% female included	Non-communicable disease	European	High-income economies			General health services for disease prevention				Satisfaction of older adult	Residential home/apartment	Other		No - assessment of effects by sex/gender NOT present	No - assessment of effects across any other PROGRESS characteristics? e.g. socioeconomic status	RCT
										Visiting health professionals				Health service utilization	Assisted living
Mayo (2008)
	Complete	RCT	Includes 65+	25-50% female included	Discharged from hospital	The Americas	High-income economies			General health services for disease prevention		Mental functions	Basic needs		Residential home/apartment	Usual care		No - assessment of effects by sex/gender NOT present	No - assessment of effects across any other PROGRESS characteristics? e.g. socioeconomic status	RCT
					Non-communicable disease					Visiting health professionals		Neuro-musculoskeletal function	Quality of life
McCorkle (1989)
	Complete	RCT	Includes <65	25-50% female included	Non-communicable disease	The Americas	High-income economies			General health services for disease prevention		Mental functions		Health service utilization	Residential home/apartment	Other		No - assessment of effects by sex/gender NOT present	No - assessment of effects across any other PROGRESS characteristics? e.g. socioeconomic status	RCT
			Includes 65+							Visiting health professionals		Sensory functions and pain
McCorkle (2000)
	Complete	RCT	Includes <65	50-75% female included	Discharged from hospital	The Americas	High-income economies			General health services for disease prevention		Mental functions	Basic needs		Residential home/apartment	Usual care		No - assessment of effects by sex/gender NOT present	No - assessment of effects across any other PROGRESS characteristics? e.g. socioeconomic status	RCT
			Includes 65+		Non-communicable disease					Visiting health professionals			Contribution
McMurdo (1995)
	Complete	RCT	Includes 75+	75-100% female included	Physical frailty	European	High-income economies			Rehabilitation services		Neuro-musculoskeletal function	Basic needs		Residential home/apartment	Other		No - assessment of effects by sex/gender NOT present	No - assessment of effects across any other PROGRESS characteristics? e.g. socioeconomic status	RCT
			Includes 85+							Visiting health professionals			Quality of life
													Mobility
McWilliam (1999)
	Complete	RCT	Includes 65+	50-75% female included	Discharged from hospital	The Americas	High-income economies			Health promotion services		Mental functions	Quality of life	Health service utilization	Residential home/apartment	Usual care		No - assessment of effects by sex/gender NOT present	No - assessment of effects across any other PROGRESS characteristics? e.g. socioeconomic status	RCT
			Includes 75+		Non-communicable disease					Visiting health professionals
McWilliam (1999)
	Complete	RCT	Includes 65+	50-75% female included	Discharged from hospital	The Americas	High-income economies			Health promotion services		Mental functions	Quality of life	Health service utilization	Residential home/apartment	Usual care		No - assessment of effects by sex/gender NOT present	No - assessment of effects across any other PROGRESS characteristics? e.g. socioeconomic status	RCT
			Includes 75+		Non-communicable disease					Visiting health professionals
Meisinger (2013)
	Complete	RCT	Includes 65+	25-50% female included	Non-communicable disease	European	High-income economies			General health services for disease prevention		Mental functions	Basic needs	Cost-effectiveness	Residential home/apartment	Usual care		No - assessment of effects by sex/gender NOT present	No - assessment of effects across any other PROGRESS characteristics? e.g. socioeconomic status	RCT
			Includes 75+							Visiting health professionals		Functions of the cardiovascular, haematological, immunological and respiratory systems	Quality of life	Health service utilization
Melin (1992)
	Complete	RCT	Includes <65	50-75% female included	Discharged from hospital	European	High-income economies			Rehabilitation services		Mental functions	Basic needs	Health service utilization	Residential home/apartment	Usual care		No - assessment of effects by sex/gender NOT present	No - assessment of effects across any other PROGRESS characteristics? e.g. socioeconomic status	RCT
			Includes 65+							Visiting health professionals			Mobility
			Includes 75+										Contribution
			Includes 85+										Build and maintain relationships
Melin (1993)
	Complete	RCT	Includes 65+	50-75% female included	Discharged from hospital	European	High-income economies			General health services for disease prevention			Basic needs		Residential home/apartment	Usual care		No - assessment of effects by sex/gender NOT present	No - assessment of effects across any other PROGRESS characteristics? e.g. socioeconomic status	RCT
					Physical frailty					Visiting health professionals			Mobility
													Contribution
Melin (1993)
	Complete	RCT	Includes 65+	50-75% female included	Discharged from hospital	European	High-income economies			Rehabilitation services		Mental functions	Basic needs	Cost (e.g. out of pocket)	Residential home/apartment	Usual care		No - assessment of effects by sex/gender NOT present	No - assessment of effects across any other PROGRESS characteristics? e.g. socioeconomic status	RCT
			Includes 75+							Visiting health professionals			Mobility	Cost-effectiveness
			Includes 85+										Contribution	Safety
													Build and maintain relationships	Health service utilization
Melin (1995)
	Complete	RCT	Includes 65+	50-75% female included	Discharged from hospital	European	High-income economies			Visiting health professionals			Basic needs	Cost-effectiveness	Residential home/apartment	Usual care		No - assessment of effects by sex/gender NOT present	No - assessment of effects across any other PROGRESS characteristics? e.g. socioeconomic status	RCT
			Includes 75+										Mobility	Health service utilization
Melis (2008)
	Complete	RCT	Includes 65+		Care dependent	European	High-income economies			General health services for disease prevention		Mental functions	Basic needs	Cost-effectiveness	Residential home/apartment	Usual care		No - assessment of effects by sex/gender NOT present	No - assessment of effects across any other PROGRESS characteristics? e.g. socioeconomic status	RCT
										Visiting health professionals					Assisted living
Melis (2008)
	Complete	RCT	Includes 75+	75-100% female included	Care dependent	European	High-income economies			General health services for disease prevention		Mental functions	Basic needs		Residential home/apartment	Usual care		No - assessment of effects by sex/gender NOT present	No - assessment of effects across any other PROGRESS characteristics? e.g. socioeconomic status	RCT
					Non-communicable disease					Visiting health professionals			Quality of life
													Mobility
Mihalko (1996)
	Complete	RCT	Includes 65+	75-100% female included	Physical frailty	The Americas	High-income economies			Rehabilitation services		Mental functions	Basic needs	Satisfaction of older adult	Assisted living	Usual care		No - assessment of effects by sex/gender NOT present	No - assessment of effects across any other PROGRESS characteristics? e.g. socioeconomic status	RCT
										Visiting health professionals		Neuro-musculoskeletal function
Miller (2005)
	Complete	RCT	Includes 75+	50-75% female included	Discharged from hospital	European	High-income economies			Rehabilitation services				Cost-effectiveness	Residential home/apartment	Usual care		No - assessment of effects by sex/gender NOT present	No - assessment of effects across any other PROGRESS characteristics? e.g. socioeconomic status	RCT
					Non-communicable disease					Visiting health professionals
Milte (2016)
	Complete	RCT	Includes 75+	50-75% female included	Injury	Western Pacific	High-income economies			Rehabilitation services			Quality of life	Cost-effectiveness	Residential home/apartment	Other		No - assessment of effects by sex/gender NOT present	No - assessment of effects across any other PROGRESS characteristics? e.g. socioeconomic status	RCT
			Includes 85+	75-100% female included						Visiting health professionals
Mitchell (2005)
	Complete	RCT	Includes 65+	50-75% female included	Injury	European	High-income economies			Rehabilitation services		Sensory functions and pain		Satisfaction of older adult	Residential home/apartment	Usual care		No - assessment of effects by sex/gender NOT present	No - assessment of effects across any other PROGRESS characteristics? e.g. socioeconomic status	RCT
					Non-communicable disease					Visiting health professionals		Neuro-musculoskeletal function		Health service utilization
Mohide (1990)
	Complete	RCT	Includes 75+	25-50% female included	Dementia	The Americas	High-income economies			Visiting health professionals				Caregiver outcomes	Residential home/apartment	Other		No - assessment of effects by sex/gender NOT present	No - assessment of effects across any other PROGRESS characteristics? e.g. socioeconomic status	RCT
					Non-communicable disease									Health service utilization	Long-term care
Molassiotis (2009)
	Complete	RCT	Includes <65	50-75% female included	Non-communicable disease	European	High-income economies			General health services for disease prevention		Mental functions	Quality of life	Health service utilization	Residential home/apartment	Usual care		No - assessment of effects by sex/gender NOT present	No - assessment of effects across any other PROGRESS characteristics? e.g. socioeconomic status	RCT
			Includes 65+							Visiting health professionals		Sensory functions and pain
Moller (2014)
	Complete	RCT	Includes 65+	50-75% female included	Injury	European	High-income economies			Health promotion services		Sensory functions and pain	Mobility		Residential home/apartment			No - assessment of effects by sex/gender NOT present	No - assessment of effects across any other PROGRESS characteristics? e.g. socioeconomic status	RCT
					Physical frailty					Visiting health professionals
Montgomery (2003)
	Complete	RCT	Includes 75+	50-75% female included	Physical frailty	The Americas	High-income economies			General health services for disease prevention		Mental functions	Basic needs	Health service utilization	Residential home/apartment	Usual care		No - assessment of effects by sex/gender NOT present	No - assessment of effects across any other PROGRESS characteristics? e.g. socioeconomic status	RCT
			Includes 85+										Mobility
Morris (2017)
	Complete	RCT	Includes <65	25-50% female included	Non-communicable disease	Western Pacific	High-income economies			Rehabilitation services		Neuro-musculoskeletal function	Quality of life	Cost (e.g. out of pocket)	Residential home/apartment	Usual care		No - assessment of effects by sex/gender NOT present	No - assessment of effects across any other PROGRESS characteristics? e.g. socioeconomic status	RCT
			Includes 65+							Visiting health professionals				Cost-effectiveness
			Includes 75+											Falls
Mortensen (2016)
	Complete	RCT	Includes <65		Non-communicable disease	European	High-income economies			Rehabilitation services		Mental functions	Basic needs		Residential home/apartment	Usual care		No - assessment of effects by sex/gender NOT present	No - assessment of effects across any other PROGRESS characteristics? e.g. socioeconomic status	RCT
			Includes 65+							Visiting health professionals		Neuro-musculoskeletal function	Contribution
Mulrow (1994)
	Complete	RCT	Includes 65+	50-75% female included	Physical frailty	The Americas	High-income economies			Rehabilitation services		Mental functions	Basic needs	Falls	Assisted living	Usual care		No - assessment of effects by sex/gender NOT present	No - assessment of effects across any other PROGRESS characteristics? e.g. socioeconomic status	RCT
										Visiting health professionals		Neuro-musculoskeletal function
Murphy (2005)
	Complete	RCT	Includes <65	25-50% female included	Discharged from hospital	European	High-income economies			Rehabilitation services		Functions of the cardiovascular, haematological, immunological and respiratory systems	Quality of life		Residential home/apartment	Usual care		No - assessment of effects by sex/gender NOT present	No - assessment of effects across any other PROGRESS characteristics? e.g. socioeconomic status	RCT
			Includes 65+							Visiting health professionals		Neuro-musculoskeletal function	Mobility
Naunton (2003)
	Complete	RCT	Includes 65+	50-75% female included	Discharged from hospital	Western Pacific	High-income economies			General health services for disease prevention				Satisfaction of older adult	Residential home/apartment	Usual care		No - assessment of effects by sex/gender NOT present	No - assessment of effects across any other PROGRESS characteristics? e.g. socioeconomic status	RCT
										Visiting health professionals				Health service utilization
Naylor (1999)
	Complete	RCT	Includes 65+	50-75% female included	Discharged from hospital	The Americas	High-income economies			General health services for disease prevention		Mental functions	Basic needs	Cost (e.g. out of pocket)	Residential home/apartment	Usual care		No - assessment of effects by sex/gender NOT present	No - assessment of effects across any other PROGRESS characteristics? e.g. socioeconomic status	RCT
			Includes 75+							Visiting health professionals				Satisfaction of older adult
														Health service utilization
Naylor (2004)
	Complete	RCT	Includes 65+	50-75% female included	Non-communicable disease	The Americas	High-income economies			Visiting health professionals			Basic needs	Cost (e.g. out of pocket)	Residential home/apartment	Usual care		No - assessment of effects by sex/gender NOT present	No - assessment of effects across any other PROGRESS characteristics? e.g. socioeconomic status	RCT
			Includes 75+										Quality of life	Satisfaction of older adult
														Health service utilization
Naylor (2004)
	Complete	RCT	Includes 65+	50-75% female included	Discharged from hospital	The Americas	High-income economies			General health services for disease prevention			Basic needs	Satisfaction of older adult	Residential home/apartment	Usual care		No - assessment of effects by sex/gender NOT present	No - assessment of effects across any other PROGRESS characteristics? e.g. socioeconomic status	RCT
					Non-communicable disease					Visiting health professionals			Quality of life	Health service utilization
Nazareth (2001)
	Complete	RCT	Includes 75+		Discharged from hospital	European	High-income economies			General health services for disease prevention			Quality of life	Satisfaction of older adult	Residential home/apartment	Usual care		No - assessment of effects by sex/gender NOT present	No - assessment of effects across any other PROGRESS characteristics? e.g. socioeconomic status	RCT
										Visiting health professionals				Adherence
														Health service utilization
Nct (2005)
	Complete	RCT	Includes 75+	50-75% female included		European	High-income economies			General health services for disease prevention			Quality of life	Health service utilization	Residential home/apartment	Usual care		No - assessment of effects by sex/gender NOT present	No - assessment of effects across any other PROGRESS characteristics? e.g. socioeconomic status	RCT
										Visiting health professionals
Nct (2006)
	Complete	RCT	Includes 85+	50-75% female included		European	High-income economies			Rehabilitation services			Basic needs		Residential home/apartment	Usual care		No - assessment of effects by sex/gender NOT present	No - assessment of effects across any other PROGRESS characteristics? e.g. socioeconomic status	RCT
										Visiting health professionals
Nct (2011)
	On-going	RCT	Includes <65		Discharged from hospital	The Americas	High-income economies			General health services for disease prevention			Quality of life		Residential home/apartment	Usual care		No - assessment of effects by sex/gender NOT present	No - assessment of effects across any other PROGRESS characteristics? e.g. socioeconomic status	RCT
			Includes 65+		Non-communicable disease					Visiting health professionals
Nct (2011)
	On-going	RCT	Includes 65+		Non-communicable disease	The Americas	High-income economies			Rehabilitation services		Functions of the cardiovascular, haematological, immunological and respiratory systems	Quality of life	Health service utilization	Residential home/apartment	Usual care		No - assessment of effects by sex/gender NOT present	No - assessment of effects across any other PROGRESS characteristics? e.g. socioeconomic status	RCT
			Includes 75+									Neuro-musculoskeletal function	Mobility	Falls
Nct (2012)
	On-going	RCT	Includes 65+		Injury	The Americas	High-income economies			General health services for disease prevention		Mental functions		Falls	Residential home/apartment	Usual care		No - assessment of effects by sex/gender NOT present	No - assessment of effects across any other PROGRESS characteristics? e.g. socioeconomic status	RCT
					Non-communicable disease					Visiting health professionals
Nct (2013)
	Complete	RCT	Includes 65+		Social isolation	European	High-income economies	Homemaking				Mental functions	Basic needs		Residential home/apartment	Usual care		No - assessment of effects by sex/gender NOT present	No - assessment of effects across any other PROGRESS characteristics? e.g. socioeconomic status	RCT
								Friendly visits				Functions of the digestive, metabolic and endocrine systems	Quality of life
												Neuro-musculoskeletal function	Build and maintain relationships
Nct (2014)
	On-going	RCT	Includes 65+		Care dependent	Western Pacific	High-income economies			Rehabilitation services		Sensory functions and pain	Basic needs		Assisted living	Usual care		No - assessment of effects by sex/gender NOT present	No - assessment of effects across any other PROGRESS characteristics? e.g. socioeconomic status	RCT
										Visiting health professionals		Neuro-musculoskeletal function	Quality of life
Nct (2014)
	On-going	RCT	Includes 65+		Non-communicable disease	The Americas	High-income economies			General health services for disease prevention		Mental functions	Quality of life	Cost (e.g. out of pocket)	Residential home/apartment	Usual care		No - assessment of effects by sex/gender NOT present	No - assessment of effects across any other PROGRESS characteristics? e.g. socioeconomic status	RCT
										Visiting health professionals		Neuro-musculoskeletal function		Caregiver outcomes
														Health service utilization
Nct (2014)
	On-going	RCT	Includes 65+		Discharged from hospital	The Americas	High-income economies			Visiting health professionals				Health service utilization	Residential home/apartment	Usual care		No - assessment of effects by sex/gender NOT present	No - assessment of effects across any other PROGRESS characteristics? e.g. socioeconomic status	RCT
Nct (2015)
	On-going	RCT	Includes 75+		Care dependent	The Americas	High-income economies		Personal mobility and transportation devices	Rehabilitation services			Basic needs	Falls	Residential home/apartment	Usual care		No - assessment of effects by sex/gender NOT present	No - assessment of effects across any other PROGRESS characteristics? e.g. socioeconomic status	RCT
					Injury					Visiting health professionals			Mobility
Nct (2017)
	On-going	RCT	Includes 65+			Western Pacific	High-income economies			General health services for disease prevention		Mental functions	Basic needs	Health service utilization	Residential home/apartment	Usual care		No - assessment of effects by sex/gender NOT present	No - assessment of effects across any other PROGRESS characteristics? e.g. socioeconomic status	RCT
										Health promotion services		Functions of the cardiovascular, haematological, immunological and respiratory systems	Quality of life
										Visiting health professionals		Functions of the digestive, metabolic and endocrine systems	Mobility
													Learning, grow and make decisions
													Build and maintain relationships
Nct (2017)
	On-going	RCT	Includes 65+		Physical frailty	The Americas	High-income economies			Rehabilitation services		Mental functions	Basic needs	Falls	Residential home/apartment	Other		No - assessment of effects by sex/gender NOT present	No - assessment of effects across any other PROGRESS characteristics? e.g. socioeconomic status	RCT
												Sensory functions and pain	Mobility
												Neuro-musculoskeletal function
Nct (2017)
	On-going	RCT	Includes 65+		Injury	The Americas	High-income economies			General health services for disease prevention		Mental functions	Mobility	Falls	Residential home/apartment	Usual care		No - assessment of effects by sex/gender NOT present	No - assessment of effects across any other PROGRESS characteristics? e.g. socioeconomic status	RCT
			Includes 75+							Health promotion services
Nct (2017)
	On-going	RCT	Includes <65		End-of-life	Western Pacific	High-income economies			Long term care services		Mental functions	Quality of life	Caregiver outcomes	Residential home/apartment	Usual care		No - assessment of effects by sex/gender NOT present	No - assessment of effects across any other PROGRESS characteristics? e.g. socioeconomic status	RCT
			Includes 65+										Contribution		Long-term care
													Build and maintain relationships
Nct (2018)
	On-going	RCT	Includes 65+		Non-communicable disease	The Americas	High-income economies			Rehabilitation services		Mental functions	Quality of life	Safety	Residential home/apartment	Usual care		No - assessment of effects by sex/gender NOT present	No - assessment of effects across any other PROGRESS characteristics? e.g. socioeconomic status	RCT
					Physical frailty					Visiting health professionals		Neuro-musculoskeletal function
Nct (2018)
	On-going	RCT	Includes 65+		Injury	European	High-income economies			Rehabilitation services		Neuro-musculoskeletal function	Mobility	Adherence	Residential home/apartment	Other		No - assessment of effects by sex/gender NOT present	No - assessment of effects across any other PROGRESS characteristics? e.g. socioeconomic status	RCT
										Visiting health professionals				Cost-effectiveness
														Health service utilization
														Falls
Neumann (2017)
	Complete	RCT	Includes 65+	50-75% female included		European	High-income economies			General health services for disease prevention			Basic needs		Residential home/apartment	Usual care		No - assessment of effects by sex/gender NOT present	No - assessment of effects across any other PROGRESS characteristics? e.g. socioeconomic status	RCT
			Includes 75+							Health promotion services
										Visiting health professionals
Nicolaides-Bouman (2004)
	On-going	RCT	Includes 65+	50-75% female included	Care dependent	European	High-income economies			General health services for disease prevention		Mental functions	Basic needs	Health service utilization	Residential home/apartment	Usual care		No - assessment of effects by sex/gender NOT present	No - assessment of effects across any other PROGRESS characteristics? e.g. socioeconomic status	RCT
										Visiting health professionals			Quality of life
Nielsen (1972)
	Complete	RCT	Includes 65+	50-75% female included	Discharged from hospital	The Americas	High-income economies	Homemaking						Health service utilization	Residential home/apartment	Usual care		No - assessment of effects by sex/gender NOT present	No - assessment of effects across any other PROGRESS characteristics? e.g. socioeconomic status	RCT
					Injury			Personal care
					Non-communicable disease
Nikolaus (1999)
	Complete	RCT	Includes 65+	50-75% female included	Discharged from hospital	European	High-income economies			General health services for disease prevention			Basic needs	Cost (e.g. out of pocket)	Residential home/apartment	Usual care		No - assessment of effects by sex/gender NOT present	No - assessment of effects across any other PROGRESS characteristics? e.g. socioeconomic status	RCT
			Includes 75+							Visiting health professionals			Quality of life	Satisfaction of older adult	Long-term care
														Health service utilization
Nikolaus (2003)
	Complete	RCT	Includes 75+	50-75% female included	Discharged from hospital	European	High-income economies			General health services for disease prevention				Falls	Residential home/apartment	Usual care		No - assessment of effects by sex/gender NOT present	No - assessment of effects across any other PROGRESS characteristics? e.g. socioeconomic status	RCT
					Injury					Visiting health professionals
Nobili (2004)
	Complete	RCT	Includes 65+	50-75% female included	Care dependent	European	High-income economies	Family and caregiver support		Rehabilitation services		Mental functions		Caregiver outcomes	Residential home/apartment	Usual care		No - assessment of effects by sex/gender NOT present	No - assessment of effects across any other PROGRESS characteristics? e.g. socioeconomic status	RCT
					Dementia					Visiting health professionals
					Non-communicable disease
Nowalk (2001)
	Complete	RCT	Includes 65+	75-100% female included		The Americas	High-income economies			Rehabilitation services		Mental functions	Mobility	Falls	Long-term care	Other		No - assessment of effects by sex/gender NOT present	No - assessment of effects across any other PROGRESS characteristics? e.g. socioeconomic status	RCT
			Includes 75+									Neuro-musculoskeletal function
			Includes 85+
Oerkild (2011)
	Complete	RCT	Includes 65+	25-50% female included	Non-communicable disease	European	High-income economies			Rehabilitation services		Mental functions	Quality of life		Residential home/apartment	Usual care		No - assessment of effects by sex/gender NOT present	No - assessment of effects across any other PROGRESS characteristics? e.g. socioeconomic status	RCT
										Visiting health professionals		Functions of the cardiovascular, haematological, immunological and respiratory systems	Mobility
Oerkild (2012)
	Complete	RCT	Includes 65+	75-100% female included	Non-communicable disease	European	High-income economies			Rehabilitation services		Mental functions	Basic needs		Residential home/apartment	Usual care		No - assessment of effects by sex/gender NOT present	No - assessment of effects across any other PROGRESS characteristics? e.g. socioeconomic status	RCT
			Includes 75+									Functions of the cardiovascular, haematological, immunological and respiratory systems	Quality of life
												Functions of the digestive, metabolic and endocrine systems	Mobility
Olaleye (2014)
	Complete	RCT	Includes <65	50-75% female included	Non-communicable disease	African	Lower-middle-income economies			Rehabilitation services		Neuro-musculoskeletal function	Basic needs		Residential home/apartment	Other		No - assessment of effects by sex/gender NOT present	No - assessment of effects across any other PROGRESS characteristics? e.g. socioeconomic status	RCT
			Includes 65+										Mobility
Olesen (2014)
	Complete	RCT	Includes 65+	50-75% female included	Non-communicable disease	European	High-income economies			Visiting health professionals				Adherence	Residential home/apartment	Usual care		No - assessment of effects by sex/gender NOT present	No - assessment of effects across any other PROGRESS characteristics? e.g. socioeconomic status	RCT
			Includes 75+											Health service utilization
Olson (2011)
	Complete	RCT	Includes <65	50-75% female included	Injury	The Americas	High-income economies			Rehabilitation services		Neuro-musculoskeletal function		Falls	Residential home/apartment	Usual care		No - assessment of effects by sex/gender NOT present	No - assessment of effects across any other PROGRESS characteristics? e.g. socioeconomic status	RCT
			Includes 65+							Visiting health professionals
Oosting (2012)
	Complete	RCT	Includes 65+	50-75% female included	Physical frailty	European	High-income economies			Rehabilitation services		Sensory functions and pain	Basic needs	Satisfaction of older adult	Residential home/apartment	Usual care		No - assessment of effects by sex/gender NOT present	No - assessment of effects across any other PROGRESS characteristics? e.g. socioeconomic status	RCT
			Includes 75+	75-100% female included								Neuro-musculoskeletal function	Quality of life	Adherence
													Mobility	Safety
Orrell (2017)
	Complete	RCT	Includes 75+	75-100% female included	Dementia	European	High-income economies			Rehabilitation services		Mental functions	Basic needs	Cost (e.g. out of pocket)	Residential home/apartment	Usual care		No - assessment of effects by sex/gender NOT present	No - assessment of effects across any other PROGRESS characteristics? e.g. socioeconomic status	RCT
			Includes 85+		Non-communicable disease								Quality of life	Cost-effectiveness
													Communication	Caregiver outcomes
Ouslander (2005)
	Complete	RCT	Includes <65	0-25% female included	Care dependent	The Americas	High-income economies			Rehabilitation services		Mental functions	Basic needs		Assisted living	Usual care		No - assessment of effects by sex/gender NOT present	No - assessment of effects across any other PROGRESS characteristics? e.g. socioeconomic status	RCT
			Includes 65+							Visiting health professionals		Genitourinary and reproductive functions	Mobility
												Neuro-musculoskeletal function
Özdemir (2001)
	Complete	RCT	Includes <65	25-50% female included	Non-communicable disease	European	Upper-middle-income economies			Rehabilitation services		Mental functions	Basic needs		Residential home/apartment	Usual care		No - assessment of effects by sex/gender NOT present	No - assessment of effects across any other PROGRESS characteristics? e.g. socioeconomic status	RCT
			Includes 65+									Neuro-musculoskeletal function
Padala (2017)
	Complete	RCT	Includes 65+	25-50% female included	Non-communicable disease	The Americas	High-income economies			Rehabilitation services		Mental functions	Basic needs		Residential home/apartment	Usual care		No - assessment of effects by sex/gender NOT present	No - assessment of effects across any other PROGRESS characteristics? e.g. socioeconomic status	RCT
			Includes 75+									Neuro-musculoskeletal function	Quality of life
Padula (2009)
	Complete	RCT	Includes <65	50-75% female included	Non-communicable disease	The Americas	High-income economies			Rehabilitation services		Mental functions	Basic needs		Residential home/apartment	Other		No - assessment of effects by sex/gender NOT present	No - assessment of effects across any other PROGRESS characteristics? e.g. socioeconomic status	RCT
			Includes 65+							Visiting health professionals		Functions of the cardiovascular, haematological, immunological and respiratory systems	Quality of life
												Neuro-musculoskeletal function
Papaioannou (2003)
	Complete	RCT	Includes 65+	75-100% female included	Non-communicable disease	The Americas	High-income economies			Rehabilitation services		Mental functions	Quality of life		Residential home/apartment	Usual care		No - assessment of effects by sex/gender NOT present	No - assessment of effects across any other PROGRESS characteristics? e.g. socioeconomic status	RCT
			Includes 75+									Neuro-musculoskeletal function	Mobility
Pardessus (2002)
	Complete	RCT	Includes 75+	75-100% female included	Discharged from hospital	European	High-income economies			General health services for disease prevention			Basic needs	Health service utilization	Residential home/apartment	Other		No - assessment of effects by sex/gender NOT present	No - assessment of effects across any other PROGRESS characteristics? e.g. socioeconomic status	RCT
					Injury					Visiting health professionals				Falls
Parker (2009)
	Complete	RCT	Includes <65	75-100% female included	Care dependent	European	High-income economies			Rehabilitation services		Mental functions	Basic needs		Assisted living	Other		No - assessment of effects by sex/gender NOT present	No - assessment of effects across any other PROGRESS characteristics? e.g. socioeconomic status	RCT
			Includes 65+							Visiting health professionals			Mobility
Parker (2011)
	Complete	RCT	Includes <65	25-50% female included	Non-communicable disease	European	High-income economies			Rehabilitation services		Mental functions	Basic needs	Caregiver outcomes	Residential home/apartment	Usual care		No - assessment of effects by sex/gender NOT present	No - assessment of effects across any other PROGRESS characteristics? e.g. socioeconomic status	RCT
			Includes 65+							Visiting health professionals				Health service utilization
Parsons (2013)
	Complete	RCT	Includes 65+	50-75% female included	Care dependent	Western Pacific	High-income economies			General health services for disease prevention		Neuro-musculoskeletal function	Basic needs		Residential home/apartment	Usual care		No - assessment of effects by sex/gender NOT present	No - assessment of effects across any other PROGRESS characteristics? e.g. socioeconomic status	RCT
										Visiting health professionals
Parsons (2017)
	Complete	RCT	Includes 65+	50-75% female included	Physical frailty	European	High-income economies			General health services for disease prevention		Mental functions	Basic needs	Caregiver outcomes	Residential home/apartment	Usual care		No - assessment of effects by sex/gender NOT present	No - assessment of effects across any other PROGRESS characteristics? e.g. socioeconomic status	RCT
										Rehabilitation services		Sensory functions and pain	Quality of life	Health service utilization
										Visiting health professionals
Patterson (2009)
	Complete	RCT	Includes 65+	75-100% female included		Western Pacific	High-income economies			General health services for disease prevention		Mental functions	Quality of life		Residential home/apartment	Other		No - assessment of effects by sex/gender NOT present	No - assessment of effects across any other PROGRESS characteristics? e.g. socioeconomic status	RCT
										Visiting lay service providers
Pedersen (2016)
	Complete	RCT	Includes 75+	75-100% female included	Discharged from hospital	European	High-income economies			General health services for disease prevention		Mental functions	Basic needs	Health service utilization	Residential home/apartment	Usual care		No - assessment of effects by sex/gender NOT present	No - assessment of effects across any other PROGRESS characteristics? e.g. socioeconomic status	RCT
					Physical frailty					Visiting health professionals			Quality of life
Peeters (2007)
	On-going	RCT	Includes 65+		Injury	European	High-income economies			General health services for disease prevention			Basic needs	Falls	Residential home/apartment	Usual care		No - assessment of effects by sex/gender NOT present	No - assessment of effects across any other PROGRESS characteristics? e.g. socioeconomic status	RCT
										Visiting health professionals			Quality of life
Pizzi (2014)
	Complete	RCT	Includes <65	75-100% female included	Non-communicable disease	The Americas	High-income economies			General health services for disease prevention				Cost-effectiveness	Residential home/apartment	Other	Race, ethnicity, culture, language	No - assessment of effects by sex/gender NOT present	No - assessment of effects across any other PROGRESS characteristics? e.g. socioeconomic status	RCT
			Includes 65+							Visiting health professionals
			Includes 75+
Portegijs (2013)
	Complete	RCT	Includes 65+			European	High-income economies			Rehabilitation services		Sensory functions and pain	Mobility		Residential home/apartment	Usual care		No - assessment of effects by sex/gender NOT present	No - assessment of effects across any other PROGRESS characteristics? e.g. socioeconomic status	RCT
										Visiting health professionals
Prick (2015)
	Complete	RCT	Includes <65	25-50% female included	Dementia	European	High-income economies	Family and caregiver support		Rehabilitation services		Mental functions		Adherence	Residential home/apartment	Usual care		No - assessment of effects by sex/gender NOT present	No - assessment of effects across any other PROGRESS characteristics? e.g. socioeconomic status	RCT
			Includes 65+		Non-communicable disease					Visiting health professionals				Caregiver outcomes		Other
Pröfener (2016)
	Complete	RCT	Includes 65+	75-100% female included	Physical frailty	European	High-income economies			General health services for disease prevention		Mental functions		Access	Residential home/apartment	Usual care		No - assessment of effects by sex/gender NOT present	No - assessment of effects across any other PROGRESS characteristics? e.g. socioeconomic status	RCT
										Visiting health professionals
Radwany (2014)
	Complete	RCT	Includes <65	50-75% female included	Non-communicable disease	The Americas	High-income economies			General health services for disease prevention		Mental functions	Quality of life	Health service utilization	Residential home/apartment	Usual care		No - assessment of effects by sex/gender NOT present	No - assessment of effects across any other PROGRESS characteristics? e.g. socioeconomic status	RCT
			Includes 65+							Long term care services
										Visiting health professionals
Rasmussen (2016)
	Complete	RCT	Includes 65+			European	High-income economies			Rehabilitation services		Mental functions	Basic needs	Cost-effectiveness	Residential home/apartment	Usual care		No - assessment of effects by sex/gender NOT present	No - assessment of effects across any other PROGRESS characteristics? e.g. socioeconomic status	RCT
										Visiting health professionals		Functions of the digestive, metabolic and endocrine systems	Quality of life
												Neuro-musculoskeletal function	Mobility
Ray (1997)
	Complete	RCT	Includes 65+	25-50% female included	Injury	The Americas	High-income economies			General health services for disease prevention				Falls	Assisted living	Other		No - assessment of effects by sex/gender NOT present	No - assessment of effects across any other PROGRESS characteristics? e.g. socioeconomic status	RCT
										Visiting health professionals
Reckrey (2018)
	On-going	RCT	Includes 65+		Care dependent	The Americas	High-income economies			General health services for disease prevention		Mental functions	Quality of life	Satisfaction of older adult	Residential home/apartment	Usual care		No - assessment of effects by sex/gender NOT present	No - assessment of effects across any other PROGRESS characteristics? e.g. socioeconomic status	RCT
										Visiting health professionals		Sensory functions and pain		Health service utilization
												Functions of the cardiovascular, haematological, immunological and respiratory systems
Reeves (2004)
	Complete	RCT	Includes 75+	50-75% female included	Non-communicable disease	European	High-income economies			Rehabilitation services		Mental functions	Basic needs	Health service utilization	Residential home/apartment	Usual care		No - assessment of effects by sex/gender NOT present	No - assessment of effects across any other PROGRESS characteristics? e.g. socioeconomic status	RCT
										Visiting health professionals		Sensory functions and pain	Quality of life
Regan (2017)
	Complete	RCT	Includes 65+	25-50% female included	Non-communicable disease	Western Pacific	High-income economies			Rehabilitation services		Mental functions	Quality of life	Satisfaction of older adult	Residential home/apartment	Usual care		No - assessment of effects by sex/gender NOT present	No - assessment of effects across any other PROGRESS characteristics? e.g. socioeconomic status	RCT
			Includes 75+	50-75% female included										Caregiver outcomes
Resnick (2009)
	Complete	RCT	Includes 65+	75-100% female included	Non-communicable disease	The Americas	High-income economies			Rehabilitation services		Neuro-musculoskeletal function	Basic needs		Residential home/apartment	Other		No - assessment of effects by sex/gender NOT present	No - assessment of effects across any other PROGRESS characteristics? e.g. socioeconomic status	RCT
										Visiting health professionals			Quality of life
													Mobility
Richards (1998)
	Complete	RCT	Includes 65+	50-75% female included	Injury	European	High-income economies			General health services for disease prevention		Neuro-musculoskeletal function	Basic needs	Satisfaction of older adult	Residential home/apartment	Usual care		No - assessment of effects by sex/gender NOT present	No - assessment of effects across any other PROGRESS characteristics? e.g. socioeconomic status	RCT
			Includes 75+		Non-communicable disease					Visiting health professionals			Quality of life	Access
													Contribution
Robertson (2001)
	Complete	RCT	Includes 75+	50-75% female included	Care dependent	Western Pacific	High-income economies			Rehabilitation services				Cost-effectiveness	Residential home/apartment	Other		No - assessment of effects by sex/gender NOT present	No - assessment of effects across any other PROGRESS characteristics? e.g. socioeconomic status	RCT
					Injury					Visiting health professionals				Falls
					Non-communicable disease
Roderick (2001)
	Complete	RCT	Includes 65+		Non-communicable disease	European	High-income economies			Rehabilitation services		Mental functions	Basic needs	Cost (e.g. out of pocket)	Residential home/apartment	Usual care		No - assessment of effects by sex/gender NOT present	No - assessment of effects across any other PROGRESS characteristics? e.g. socioeconomic status	RCT
										Visiting health professionals			Quality of life	Cost-effectiveness
													Mobility
													Contribution
Rosendahl (2006)
	Complete	RCT	Includes 65+		Physical frailty	European	High-income economies			Rehabilitation services		Mental functions		Falls	Residential home/apartment	Usual care		No - assessment of effects by sex/gender NOT present	No - assessment of effects across any other PROGRESS characteristics? e.g. socioeconomic status	RCT
										Visiting health professionals		Neuro-musculoskeletal function
Rosstad (2017)
	Complete	RCT	Includes 65+	50-75% female included	Discharged from hospital	European	High-income economies			General health services for disease prevention			Basic needs	Health service utilization	Residential home/apartment	Usual care		No - assessment of effects by sex/gender NOT present	No - assessment of effects across any other PROGRESS characteristics? e.g. socioeconomic status	RCT
					Non-communicable disease					Visiting health professionals			Quality of life
Rossum (1993)
	Complete	RCT	Includes 75+	50-75% female included	Care dependent	European	High-income economies			General health services for disease prevention		Mental functions	Basic needs	Cost-effectiveness	Residential home/apartment	Usual care		No - assessment of effects by sex/gender NOT present	No - assessment of effects across any other PROGRESS characteristics? e.g. socioeconomic status	RCT
										Visiting health professionals				Health service utilization
Rubenstein (1994)
	Complete	RCT	Includes 75+	50-75% female included	Care dependent	The Americas	High-income economies			General health services for disease prevention		Mental functions	Basic needs	Health service utilization	Residential home/apartment			No - assessment of effects by sex/gender NOT present	No - assessment of effects across any other PROGRESS characteristics? e.g. socioeconomic status	RCT
					Non-communicable disease					Visiting health professionals					Independent living
Runciman (1996)
	Complete	RCT	Includes 75+		Discharged from hospital	European	High-income economies			Visiting health professionals			Basic needs	Satisfaction of older adult	Residential home/apartment	Usual care		No - assessment of effects by sex/gender NOT present	No - assessment of effects across any other PROGRESS characteristics? e.g. socioeconomic status	RCT
														Health service utilization
Ryan (2006)
	Complete	RCT	Includes 65+	50-75% female included	Injury	European	High-income economies			Rehabilitation services		Mental functions	Basic needs		Residential home/apartment	Other		No - assessment of effects by sex/gender NOT present	No - assessment of effects across any other PROGRESS characteristics? e.g. socioeconomic status	RCT
					Non-communicable disease					Visiting health professionals			Quality of life
													Build and maintain relationships
Rytter (2010)
	Complete	RCT	Includes 75+	50-75% female included	Discharged from hospital	European	High-income economies			General health services for disease prevention			Basic needs	Cost (e.g. out of pocket)	Residential home/apartment	Usual care		No - assessment of effects by sex/gender NOT present	No - assessment of effects across any other PROGRESS characteristics? e.g. socioeconomic status	RCT
										Visiting health professionals				Satisfaction of older adult
														Cost-effectiveness
														Health service utilization
Sackley (2007)
	Complete	RCT	Includes <65	75-100% female included	Care dependent	European	High-income economies			Rehabilitation services			Mobility		Assisted living	Usual care		No - assessment of effects by sex/gender NOT present	No - assessment of effects across any other PROGRESS characteristics? e.g. socioeconomic status	RCT
			Includes 65+		Physical frailty					Visiting health professionals
					Social isolation
Sackley (2009)
	Complete	RCT	Includes 75+	75-100% female included	Care dependent	European	High-income economies			Rehabilitation services		Mental functions	Basic needs		Assisted living	Usual care		No - assessment of effects by sex/gender NOT present	No - assessment of effects across any other PROGRESS characteristics? e.g. socioeconomic status	RCT
					Non-communicable disease					Visiting health professionals			Mobility
Sackley (2015)
	Complete	RCT	Includes 75+	50-75% female included	Non-communicable disease	European	High-income economies		Personal mobility and transportation devices	Rehabilitation services	Adaptations to physical environment	Mental functions	Basic needs	Cost-effectiveness	Assisted living	Usual care		No - assessment of effects by sex/gender NOT present	No - assessment of effects across any other PROGRESS characteristics? e.g. socioeconomic status	RCT
										Visiting health professionals			Quality of life	Safety
													Mobility	Falls
Sahlen (2016)
	Complete	RCT			Non-communicable disease	European	High-income economies			Long term care services			Quality of life	Cost-effectiveness	Residential home/apartment	Usual care		No - assessment of effects by sex/gender NOT present	No - assessment of effects across any other PROGRESS characteristics? e.g. socioeconomic status	RCT
Salminen (2009)
	Complete	RCT	Includes 65+	75-100% female included	Injury	European	High-income economies			General health services for disease prevention			Basic needs	Health service utilization	Residential home/apartment	Other		No - assessment of effects by sex/gender NOT present	No - assessment of effects across any other PROGRESS characteristics? e.g. socioeconomic status	RCT
										Visiting health professionals			Quality of life	Falls	Assisted living
													Mobility
Salpakoski (2014)
	Complete	RCT	Includes 75+	75-100% female included	Injury	European	High-income economies			Rehabilitation services		Sensory functions and pain	Mobility		Residential home/apartment	Usual care		No - assessment of effects by sex/gender NOT present	No - assessment of effects across any other PROGRESS characteristics? e.g. socioeconomic status	RCT
										Visiting health professionals		Neuro-musculoskeletal function
Samus (2014)
	Complete	RCT	Includes 75+	50-75% female included	Care dependent	The Americas	High-income economies			General health services for disease prevention		Mental functions	Quality of life		Residential home/apartment	Other		No - assessment of effects by sex/gender NOT present	No - assessment of effects across any other PROGRESS characteristics? e.g. socioeconomic status	RCT
					Non-communicable disease					Visiting health professionals
Sandberg (2015)
	Complete	RCT	Includes 65+	50-75% female included	Physical frailty	European	High-income economies			General health services for disease prevention		Neuro-musculoskeletal function	Basic needs	Cost (e.g. out of pocket)	Residential home/apartment	Usual care		No - assessment of effects by sex/gender NOT present	No - assessment of effects across any other PROGRESS characteristics? e.g. socioeconomic status	RCT
										Visiting health professionals			Quality of life	Satisfaction of older adult	Assisted living
														Cost-effectiveness
Sandberg (2015)
	Complete	RCT	Includes 65+	50-75% female included	Care dependent	European	High-income economies			General health services for disease prevention				Health service utilization	Residential home/apartment	Usual care		No - assessment of effects by sex/gender NOT present	No - assessment of effects across any other PROGRESS characteristics? e.g. socioeconomic status	RCT
					Physical frailty					Visiting health professionals
Sanford (2006)
	Complete	RCT	Includes <65		Care dependent	The Americas	High-income economies			Rehabilitation services			Basic needs		Residential home/apartment	Other		No - assessment of effects by sex/gender NOT present	No - assessment of effects across any other PROGRESS characteristics? e.g. socioeconomic status	RCT
			Includes 65+							Visiting health professionals
Schnelle (1996)
	Complete	RCT	Includes 65+	75-100% female included	Non-communicable disease	The Americas	High-income economies			Rehabilitation services		Neuro-musculoskeletal function	Mobility	Safety	Assisted living	Usual care		No - assessment of effects by sex/gender NOT present	No - assessment of effects across any other PROGRESS characteristics? e.g. socioeconomic status	RCT
					Physical frailty					Visiting health professionals
Schnelle (2010)
	Complete	RCT	Includes 75+	75-100% female included	Non-communicable disease	The Americas	High-income economies	Personal care		Rehabilitation services		Mental functions	Mobility		Assisted living	Usual care		No - assessment of effects by sex/gender NOT present	No - assessment of effects across any other PROGRESS characteristics? e.g. socioeconomic status	RCT
										Visiting health professionals		Functions of the digestive, metabolic and endocrine systems
												Genitourinary and reproductive functions
												Neuro-musculoskeletal function
Seidl (2015)
	Complete	RCT	Includes 65+	25-50% female included	Non-communicable disease	European	High-income economies			General health services for disease prevention		Sensory functions and pain	Quality of life	Cost-effectiveness	Residential home/apartment	Usual care		No - assessment of effects by sex/gender NOT present	No - assessment of effects across any other PROGRESS characteristics? e.g. socioeconomic status	RCT
			Includes 75+							Visiting health professionals
Senior (2014)
	Complete	RCT	Includes 65+	50-75% female included	Physical frailty	Western Pacific	High-income economies			General health services for disease prevention		Mental functions	Basic needs	Caregiver outcomes	Residential home/apartment	Usual care		No - assessment of effects by sex/gender NOT present	No - assessment of effects across any other PROGRESS characteristics? e.g. socioeconomic status	RCT
										Rehabilitation services		Sensory functions and pain	Quality of life	Health service utilization	Independent living
										Visiting health professionals
Serra-Rexach (2011)
	Complete	RCT	Includes 85+	75-100% female included	Care dependent	European	High-income economies			Rehabilitation services		Neuro-musculoskeletal function	Mobility		Assisted living	Usual care		No - assessment of effects by sex/gender NOT present	No - assessment of effects across any other PROGRESS characteristics? e.g. socioeconomic status	RCT
					Non-communicable disease					Visiting health professionals
					Physical frailty
Sheffield (2013)
	Complete	RCT	Includes 65+	75-100% female included	Physical frailty	The Americas	High-income economies			Rehabilitation services	Adaptations to physical environment	Mental functions	Basic needs	Cost-effectiveness	Residential home/apartment	Usual care		No - assessment of effects by sex/gender NOT present	No - assessment of effects across any other PROGRESS characteristics? e.g. socioeconomic status	RCT
										Visiting health professionals			Quality of life	Falls
Shepperd (1998)
	Complete	RCT	Includes <65		Discharged from hospital	European	High-income economies			General health services for disease prevention				Cost-effectiveness	Residential home/apartment	Usual care		No - assessment of effects by sex/gender NOT present	No - assessment of effects across any other PROGRESS characteristics? e.g. socioeconomic status	RCT
			Includes 65+							Visiting health professionals				Health service utilization
Shepperd (1998)
	Complete	RCT	Includes <65	50-75% female included	Injury	European	High-income economies			General health services for disease prevention			Basic needs	Satisfaction of older adult	Residential home/apartment	Usual care		No - assessment of effects by sex/gender NOT present	No - assessment of effects across any other PROGRESS characteristics? e.g. socioeconomic status	RCT
			Includes 65+		Non-communicable disease					Visiting health professionals			Quality of life	Health service utilization
Shepperd (2017)
	On-going	RCT	Includes 65+		Non-communicable disease	European	High-income economies			General health services for disease prevention		Mental functions	Basic needs	Satisfaction of older adult	Independent living	Usual care		No - assessment of effects by sex/gender NOT present	No - assessment of effects across any other PROGRESS characteristics? e.g. socioeconomic status	RCT
										Visiting health professionals				Health service utilization	Assisted living
Sherman (2016)
	Complete	RCT	Includes 75+	50-75% female included		European	High-income economies			General health services for disease prevention		Mental functions	Basic needs	Satisfaction of older adult	Residential home/apartment	Usual care		No - assessment of effects by sex/gender NOT present	No - assessment of effects across any other PROGRESS characteristics? e.g. socioeconomic status	RCT
										Visiting health professionals		Sensory functions and pain	Mobility
												Functions of the cardiovascular, haematological, immunological and respiratory systems	Communication
												Functions of the digestive, metabolic and endocrine systems
												Integumentary system
Sherrington (2015)
	Complete	RCT	Includes <65	50-75% female included	Discharged from hospital	Western Pacific	High-income economies			Rehabilitation services		Neuro-musculoskeletal function	Basic needs	Adherence	Residential home/apartment	Usual care		No - assessment of effects by sex/gender NOT present	No - assessment of effects across any other PROGRESS characteristics? e.g. socioeconomic status	RCT
			Includes 65+							Visiting health professionals			Quality of life	Safety
													Mobility	Health service utilization
													Contribution	Falls
Sherrington (2016)
	On-going	RCT	Includes <65		Injury	Western Pacific	High-income economies			Rehabilitation services		Mental functions	Basic needs	Cost-effectiveness	Residential home/apartment	Usual care		No - assessment of effects by sex/gender NOT present	No - assessment of effects across any other PROGRESS characteristics? e.g. socioeconomic status	RCT
			Includes 65+							Visiting health professionals		Sensory functions and pain	Quality of life	Safety
												Neuro-musculoskeletal function	Mobility	Health service utilization
														Falls
Shyu (2008)
	Complete	RCT	Includes 65+	25-50% female included	Discharged from hospital	Western Pacific	High-income economies	Family and caregiver support		General health services for disease prevention				Satisfaction of older adult	Residential home/apartment	Usual care		No - assessment of effects by sex/gender NOT present	No - assessment of effects across any other PROGRESS characteristics? e.g. socioeconomic status	RCT
										Visiting health professionals				Caregiver outcomes
Shyu (2016)
	Complete	RCT	Includes <65	50-75% female included	Injury	Western Pacific	High-income economies			General health services for disease prevention			Basic needs	Health service utilization	Residential home/apartment	Usual care		No - assessment of effects by sex/gender NOT present	No - assessment of effects across any other PROGRESS characteristics? e.g. socioeconomic status	RCT
			Includes 65+							Rehabilitation services
			Includes 75+
Siggeirsdottir (2005)
	Complete	RCT	Includes <65	50-75% female included	Injury	European	High-income economies			Rehabilitation services		Sensory functions and pain	Quality of life		Residential home/apartment	Usual care		No - assessment of effects by sex/gender NOT present	No - assessment of effects across any other PROGRESS characteristics? e.g. socioeconomic status	RCT
			Includes 65+							Visiting health professionals		Neuro-musculoskeletal function
Simmons (2002)
	Complete	RCT	Includes 75+	75-100% female included	Non-communicable disease	The Americas	High-income economies			Rehabilitation services		Sensory functions and pain	Mobility		Assisted living	Other		No - assessment of effects by sex/gender NOT present	No - assessment of effects across any other PROGRESS characteristics? e.g. socioeconomic status	RCT
										Visiting health professionals
Simmons (2005)
	Complete	RCT	Includes 65+	75-100% female included	Non-communicable disease	The Americas	High-income economies	Personal care				Genitourinary and reproductive functions	Quality of life	Satisfaction of older adult	Long-term care	Usual care		No - assessment of effects by sex/gender NOT present	No - assessment of effects across any other PROGRESS characteristics? e.g. socioeconomic status	RCT
													Mobility
Sloane (2004)
	Complete	RCT	Includes <65	75-100% female included	Care dependent	The Americas	High-income economies	Personal care				Mental functions	Basic needs		Assisted living	Usual care		No - assessment of effects by sex/gender NOT present	No - assessment of effects across any other PROGRESS characteristics? e.g. socioeconomic status	RCT
			Includes 65+		Dementia							Integumentary system
					Non-communicable disease
Steele (2008)
	Complete	RCT	Includes <65		Non-communicable disease	The Americas	High-income economies			Rehabilitation services			Basic needs		Residential home/apartment	Other		No - assessment of effects by sex/gender NOT present	No - assessment of effects across any other PROGRESS characteristics? e.g. socioeconomic status	RCT
			Includes 65+							Visiting health professionals			Mobility
Steinberg (2009)
	Complete	RCT	Includes 65+	50-75% female included	Dementia	The Americas	High-income economies			Rehabilitation services		Mental functions	Basic needs	Caregiver outcomes	Residential home/apartment	Other		No - assessment of effects by sex/gender NOT present	No - assessment of effects across any other PROGRESS characteristics? e.g. socioeconomic status	RCT
					Non-communicable disease					Visiting health professionals		Neuro-musculoskeletal function	Quality of life
													Mobility
Stelmack (2007)
	Complete	RCT	Includes 65+	0-25% female included	Non-communicable disease	The Americas	High-income economies			Rehabilitation services		Mental functions	Quality of life		Residential home/apartment	Usual care		No - assessment of effects by sex/gender NOT present	No - assessment of effects across any other PROGRESS characteristics? e.g. socioeconomic status	RCT
										Visiting health professionals		Sensory functions and pain	Mobility
Stevens (2001)
	Complete	RCT	Includes 75+	50-75% female included		Western Pacific	High-income economies			Rehabilitation services	Adaptations to physical environment			Falls	Residential home/apartment	Other		No - assessment of effects by sex/gender NOT present	No - assessment of effects across any other PROGRESS characteristics? e.g. socioeconomic status	RCT
										Visiting health professionals
Stevens-Lapsley (2016)
	Complete	RCT	Includes 65+	50-75% female included	Discharged from hospital	The Americas	High-income economies			Rehabilitation services		Neuro-musculoskeletal function	Mobility	Health service utilization	Residential home/apartment	Usual care		No - assessment of effects by sex/gender NOT present	No - assessment of effects across any other PROGRESS characteristics? e.g. socioeconomic status	RCT
										Visiting health professionals
Stewart (2005)
	Complete	RCT	Includes 65+		Physical frailty	European	High-income economies			Rehabilitation services		Mental functions	Quality of life	Caregiver outcomes	Residential home/apartment	Other		No - assessment of effects by sex/gender NOT present	No - assessment of effects across any other PROGRESS characteristics? e.g. socioeconomic status	RCT
										Visiting health professionals				Health service utilization
Stewart (2012)
	Complete	RCT	Includes <65	25-50% female included	Non-communicable disease	Western Pacific	High-income economies			General health services for disease prevention			Quality of life	Cost (e.g. out of pocket)	Residential home/apartment	Other		No - assessment of effects by sex/gender NOT present	No - assessment of effects across any other PROGRESS characteristics? e.g. socioeconomic status	RCT
			Includes 65+							Visiting health professionals				Cost-effectiveness
														Health service utilization
Stuck (1995)
	Complete	RCT	Includes 75+	50-75% female included	Non-communicable disease	European	High-income economies			General health services for disease prevention				Cost-effectiveness	Residential home/apartment	Other		No - assessment of effects by sex/gender NOT present	No - assessment of effects across any other PROGRESS characteristics? e.g. socioeconomic status	RCT
										Visiting health professionals
Stuck (1995)
	Complete	RCT	Includes 75+	50-75% female included		The Americas	High-income economies			General health services for disease prevention			Basic needs	Cost-effectiveness	Residential home/apartment	Usual care		No - assessment of effects by sex/gender NOT present	No - assessment of effects across any other PROGRESS characteristics? e.g. socioeconomic status	RCT
										Visiting health professionals				Health service utilization
Stuck (2000)
	Complete	RCT	Includes 75+	75-100% female included	Care dependent	European	High-income economies			General health services for disease prevention		Mental functions	Basic needs	Cost-effectiveness	Residential home/apartment	Usual care		No - assessment of effects by sex/gender NOT present	No - assessment of effects across any other PROGRESS characteristics? e.g. socioeconomic status	RCT
										Visiting health professionals		Neuro-musculoskeletal function		Health service utilization
Suominen (2015)
	Complete	RCT	Includes 65+	25-50% female included	Care dependent	European	High-income economies			General health services for disease prevention		Functions of the digestive, metabolic and endocrine systems	Quality of life	Falls	Residential home/apartment	Usual care		No - assessment of effects by sex/gender NOT present	No - assessment of effects across any other PROGRESS characteristics? e.g. socioeconomic status	RCT
					Non-communicable disease					Visiting health professionals
Suttanon (2013)
	Complete	RCT	Includes 65+	50-75% female included	Non-communicable disease	Western Pacific	High-income economies			Rehabilitation services		Neuro-musculoskeletal function	Quality of life	Adherence	Residential home/apartment	Other		No - assessment of effects by sex/gender NOT present	No - assessment of effects across any other PROGRESS characteristics? e.g. socioeconomic status	RCT
										Visiting health professionals			Mobility	Caregiver outcomes
														Falls
Szanton (2014)
	On-going	RCT	Includes 65+		Physical frailty	The Americas	High-income economies			General health services for disease prevention		Neuro-musculoskeletal function	Basic needs	Cost-effectiveness	Residential home/apartment	Other	Socioeconomic status	No - assessment of effects by sex/gender NOT present	No - assessment of effects across any other PROGRESS characteristics? e.g. socioeconomic status	RCT
										Rehabilitation services			Mobility	Health service utilization
										Visiting health professionals
Talley (2017)
	Complete	RCT	Includes 75+	75-100% female included	Non-communicable disease	The Americas	High-income economies			General health services for disease prevention		Genitourinary and reproductive functions	Basic needs		Residential home/apartment	Usual care		No - assessment of effects by sex/gender NOT present	No - assessment of effects across any other PROGRESS characteristics? e.g. socioeconomic status	RCT
										Rehabilitation services		Neuro-musculoskeletal function	Mobility
										Visiting health professionals
Taube (2017)
	Complete	RCT	Includes 65+	25-50% female included	Non-communicable disease	European	High-income economies			General health services for disease prevention		Mental functions	Quality of life	Satisfaction of older adult	Residential home/apartment	Usual care		No - assessment of effects by sex/gender NOT present	No - assessment of effects across any other PROGRESS characteristics? e.g. socioeconomic status	RCT
										Visiting health professionals
Thomas (2016)
	Complete	RCT	Includes 65+		Care dependent	The Americas	High-income economies	Homemaking				Mental functions			Residential home/apartment	Usual care	Social capital	No - assessment of effects by sex/gender NOT present	No - assessment of effects across any other PROGRESS characteristics? e.g. socioeconomic status	RCT
Thomas (2018)
	Complete	RCT	Includes 65+		Physical frailty	The Americas	High-income economies	Homemaking						Falls	Residential home/apartment	Other		No - assessment of effects by sex/gender NOT present	No - assessment of effects across any other PROGRESS characteristics? e.g. socioeconomic status	RCT
Thygesen (2015)
	Complete	RCT	Includes 65+	25-50% female included	Discharged from hospital	European	High-income economies			General health services for disease prevention				Health service utilization	Residential home/apartment	Usual care		No - assessment of effects by sex/gender NOT present	No - assessment of effects across any other PROGRESS characteristics? e.g. socioeconomic status	RCT
										Visiting health professionals
Tibaldi (2004)
	Complete	RCT	Includes 75+	50-75% female included	Non-communicable disease	European	High-income economies			General health services for disease prevention		Mental functions		Caregiver outcomes	Residential home/apartment	Usual care		No - assessment of effects by sex/gender NOT present	No - assessment of effects across any other PROGRESS characteristics? e.g. socioeconomic status	RCT
					Physical frailty					Visiting health professionals
Tibaldi (2009)
	Complete	RCT	Includes 65+	50-75% female included	Non-communicable disease	European	High-income economies			General health services for disease prevention		Mental functions	Basic needs	Health service utilization	Residential home/apartment	Usual care		No - assessment of effects by sex/gender NOT present	No - assessment of effects across any other PROGRESS characteristics? e.g. socioeconomic status	RCT
										Visiting health professionals
Tinetti (1999)
	Complete	RCT	Includes 65+	75-100% female included	Discharged from hospital	The Americas	High-income economies			Rehabilitation services			Basic needs		Residential home/apartment	Usual care		No - assessment of effects by sex/gender NOT present	No - assessment of effects across any other PROGRESS characteristics? e.g. socioeconomic status	RCT
					Non-communicable disease					Visiting health professionals			Contribution
													Build and maintain relationships
Toots (2017)
	Complete	RCT	Includes 65+	75-100% female included	Dementia	European	High-income economies			Rehabilitation services		Mental functions			Assisted living	Other		No - assessment of effects by sex/gender NOT present	No - assessment of effects across any other PROGRESS characteristics? e.g. socioeconomic status	RCT
					Non-communicable disease					Visiting health professionals
Townsend (1988)
	Complete	RCT	Includes 75+	50-75% female included	Discharged from hospital	European	High-income economies			General health services for disease prevention			Basic needs	Cost-effectiveness	Residential home/apartment	Usual care		No - assessment of effects by sex/gender NOT present	No - assessment of effects across any other PROGRESS characteristics? e.g. socioeconomic status	RCT
										Visiting health professionals				Health service utilization
Tsaih (2011)
	Complete	RCT	Includes 65+	25-50% female included	Injury	Western Pacific	High-income economies			Rehabilitation services		Neuro-musculoskeletal function	Basic needs		Long-term care	Usual care		No - assessment of effects by sex/gender NOT present	No - assessment of effects across any other PROGRESS characteristics? e.g. socioeconomic status	RCT
										Visiting health professionals			Mobility		Assisted living
Tseng (2016)
	Complete	RCT	Includes 65+	50-75% female included	Injury	Western Pacific	High-income economies			General health services for disease prevention		Mental functions	Quality of life		Residential home/apartment	Usual care		No - assessment of effects by sex/gender NOT present	No - assessment of effects across any other PROGRESS characteristics? e.g. socioeconomic status	RCT
										Rehabilitation services		Sensory functions and pain
										Visiting health professionals		Functions of the digestive, metabolic and endocrine systems
Tsuchihashi-Makaya (2013)
	Complete	RCT	Includes 65+	25-50% female included	Non-communicable disease	Western Pacific	High-income economies			General health services for disease prevention		Mental functions	Quality of life	Health service utilization	Residential home/apartment	Usual care		No - assessment of effects by sex/gender NOT present	No - assessment of effects across any other PROGRESS characteristics? e.g. socioeconomic status	RCT
										Visiting health professionals
Turunen (2017)
	On-going	RCT	Includes 65+		Discharged from hospital	European	High-income economies			Rehabilitation services		Sensory functions and pain	Mobility		Residential home/apartment	Usual care		No - assessment of effects by sex/gender NOT present	No - assessment of effects across any other PROGRESS characteristics? e.g. socioeconomic status	RCT
										Visiting health professionals		Neuro-musculoskeletal function
Underwood (2013)
	Complete	RCT	Includes 65+	50-75% female included	Non-communicable disease	European	High-income economies			Rehabilitation services		Mental functions	Quality of life		Assisted living	Other		No - assessment of effects by sex/gender NOT present	No - assessment of effects across any other PROGRESS characteristics? e.g. socioeconomic status	RCT
										Visiting health professionals		Sensory functions and pain	Contribution
Valdes (2015)
	Complete	RCT	Includes <65	75-100% female included	Injury	The Americas	High-income economies			Rehabilitation services		Sensory functions and pain			Residential home/apartment	Other		No - assessment of effects by sex/gender NOT present	No - assessment of effects across any other PROGRESS characteristics? e.g. socioeconomic status	RCT
			Includes 65+							Visiting health professionals		Neuro-musculoskeletal function
Van Der Pols-Vijlbrief (2016)
	Complete	RCT	Includes 65+	50-75% female included	Non-communicable disease	European	High-income economies			General health services for disease prevention		Mental functions	Basic needs	Cost-effectiveness	Assisted living	Usual care		No - assessment of effects by sex/gender NOT present	No - assessment of effects across any other PROGRESS characteristics? e.g. socioeconomic status	RCT
										Visiting health professionals		Functions of the digestive, metabolic and endocrine systems	Quality of life	Health service utilization
												Neuro-musculoskeletal function	Mobility
van Haastregt (2000)
	Complete	RCT	Includes 65+	50-75% female included	Injury	European	High-income economies			General health services for disease prevention		Mental functions	Basic needs	Falls	Residential home/apartment	Usual care		No - assessment of effects by sex/gender NOT present	No - assessment of effects across any other PROGRESS characteristics? e.g. socioeconomic status	RCT
										Visiting health professionals		Neuro-musculoskeletal function	Mobility
													Contribution
van Hout (2010)
	Complete	RCT	Includes 75+	50-75% female included	Non-communicable disease	European	High-income economies			General health services for disease prevention			Basic needs	Health service utilization	Residential home/apartment	Usual care		No - assessment of effects by sex/gender NOT present	No - assessment of effects across any other PROGRESS characteristics? e.g. socioeconomic status	RCT
										Visiting health professionals
van Houten (2007)
	Complete	RCT	Includes 65+	75-100% female included	Non-communicable disease	European	High-income economies			Rehabilitation services		Genitourinary and reproductive functions	Basic needs		Assisted living	Usual care		No - assessment of effects by sex/gender NOT present	No - assessment of effects across any other PROGRESS characteristics? e.g. socioeconomic status	RCT
										Visiting health professionals
Vass (2007)
	Complete	RCT	Includes 75+	50-75% female included		European	High-income economies			General health services for disease prevention				Health service utilization	Residential home/apartment	Other		No - assessment of effects by sex/gender NOT present	No - assessment of effects across any other PROGRESS characteristics? e.g. socioeconomic status	RCT
										Visiting health professionals
Verweij (2018)
	On-going	RCT	Includes 65+		Discharged from hospital	European	High-income economies			General health services for disease prevention		Mental functions	Basic needs	Adherence	Residential home/apartment	Usual care		No - assessment of effects by sex/gender NOT present	No - assessment of effects across any other PROGRESS characteristics? e.g. socioeconomic status	RCT
					Non-communicable disease					Rehabilitation services			Quality of life	Caregiver outcomes
										Visiting health professionals				Health service utilization
Vogler (2009)
	Complete	RCT	Includes 75+	50-75% female included	Discharged from hospital	Western Pacific	High-income economies			Rehabilitation services		Mental functions	Basic needs	Safety	Residential home/apartment	Other		No - assessment of effects by sex/gender NOT present	No - assessment of effects across any other PROGRESS characteristics? e.g. socioeconomic status	RCT
				75-100% female included						Visiting health professionals		Neuro-musculoskeletal function	Quality of life	Falls	Independent living
													Mobility
Weir (1998)
	Complete	RCT	Includes <65	50-75% female included	Discharged from hospital	The Americas	High-income economies			General health services for disease prevention			Basic needs	Satisfaction of older adult	Residential home/apartment	Usual care		No - assessment of effects by sex/gender NOT present	No - assessment of effects across any other PROGRESS characteristics? e.g. socioeconomic status	RCT
			Includes 65+							Rehabilitation services				Cost-effectiveness
										Visiting health professionals				Caregiver outcomes
Whitehead (2014)
	On-going	RCT	Includes <65			European	High-income economies			Rehabilitation services			Basic needs	Cost-effectiveness	Residential home/apartment	Usual care		No - assessment of effects by sex/gender NOT present	No - assessment of effects across any other PROGRESS characteristics? e.g. socioeconomic status	RCT
			Includes 65+							Visiting health professionals			Quality of life	Health service utilization
Wilhelmson (2013)
	Complete	RCT	Includes 75+	50-75% female included	Physical frailty	European	High-income economies			Health promotion services		Mental functions	Basic needs	Satisfaction of older adult	Residential home/apartment	Usual care		No - assessment of effects by sex/gender NOT present	No - assessment of effects across any other PROGRESS characteristics? e.g. socioeconomic status	RCT
										Visiting health professionals			Financial security and stability
													Build and maintain relationships
Wilson (2009)
	Complete	RCT	Includes <65	75-100% female included	Non-communicable disease	The Americas	High-income economies			Rehabilitation services			Basic needs		Residential home/apartment	Usual care		No - assessment of effects by sex/gender NOT present	No - assessment of effects across any other PROGRESS characteristics? e.g. socioeconomic status	RCT
			Includes 65+							Visiting health professionals
Wishart (2000)
	Complete	RCT	Includes 75+	75-100% female included	Non-communicable disease	The Americas	High-income economies			Rehabilitation services			Basic needs	Satisfaction of older adult	Residential home/apartment	Other		No - assessment of effects by sex/gender NOT present	No - assessment of effects across any other PROGRESS characteristics? e.g. socioeconomic status	RCT
										Visiting lay service providers			Quality of life	Cost-effectiveness
														Caregiver outcomes
														Health service utilization
Wisniowska-Szurlej (2017)
	On-going	RCT	Includes 65+		Care dependent	European	High-income economies			Rehabilitation services		Mental functions	Quality of life		Assisted living	Other		No - assessment of effects by sex/gender NOT present	No - assessment of effects across any other PROGRESS characteristics? e.g. socioeconomic status	RCT
												Neuro-musculoskeletal function	Mobility
Wong (2015)
	Complete	RCT	Includes <65	50-75% female included	Discharged from hospital	Western Pacific	High-income economies			General health services for disease prevention		Mental functions	Basic needs	Satisfaction of older adult	Residential home/apartment	Usual care		No - assessment of effects by sex/gender NOT present	No - assessment of effects across any other PROGRESS characteristics? e.g. socioeconomic status	RCT
			Includes 65+							Visiting health professionals			Quality of life	Health service utilization
Wong (2016)
	Complete	RCT	Includes 75+	50-75% female included	Discharged from hospital	Western Pacific	High-income economies			Long term care services		Mental functions	Basic needs	Satisfaction of older adult	Residential home/apartment	Usual care		No - assessment of effects by sex/gender NOT present	No - assessment of effects across any other PROGRESS characteristics? e.g. socioeconomic status	RCT
					Non-communicable disease					Visiting health professionals		Sensory functions and pain	Quality of life	Health service utilization
										Visiting lay service providers
Wylie (2017)
	Complete	RCT	Includes 65+	75-100% female included	Injury	European	High-income economies	Personal care		Rehabilitation services		Neuro-musculoskeletal function	Basic needs	Adherence	Assisted living	Usual care		No - assessment of effects by sex/gender NOT present	No - assessment of effects across any other PROGRESS characteristics? e.g. socioeconomic status	RCT
													Quality of life	Falls
													Mobility
Young (1992)
	Complete	RCT	Includes <65	25-50% female included	Discharged from hospital	The Americas	High-income economies			Rehabilitation services		Mental functions	Basic needs	Caregiver outcomes	Residential home/apartment	Other		No - assessment of effects by sex/gender NOT present	No - assessment of effects across any other PROGRESS characteristics? e.g. socioeconomic status	RCT
			Includes 65+		Non-communicable disease					Visiting health professionals		Sensory functions and pain	Mobility
												Neuro-musculoskeletal function	Contribution
Ziden (2008)
	Complete	RCT	Includes 75+	50-75% female included	Care dependent	European	High-income economies			Rehabilitation services			Basic needs	Falls	Residential home/apartment	Usual care		No - assessment of effects by sex/gender NOT present	No - assessment of effects across any other PROGRESS characteristics? e.g. socioeconomic status	RCT
					Injury					Visiting health professionals			Mobility
													Contribution
Ziden (2010)
	Complete	RCT	Includes 65+	75-100% female included	Injury	European	High-income economies			Rehabilitation services		Mental functions	Basic needs	Falls	Residential home/apartment	Other		No - assessment of effects by sex/gender NOT present	No - assessment of effects across any other PROGRESS characteristics? e.g. socioeconomic status	RCT
										Visiting health professionals		Neuro-musculoskeletal function	Quality of life
													Mobility
Ziden (2014)
	Complete	RCT	Includes 85+	50-75% female included	Injury	European	High-income economies			General health services for disease prevention		Mental functions	Basic needs		Residential home/apartment	Usual care		No - assessment of effects by sex/gender NOT present	No - assessment of effects across any other PROGRESS characteristics? e.g. socioeconomic status	RCT
										Rehabilitation services		Neuro-musculoskeletal function	Mobility
										Visiting health professionals
Zimmer (1985)
	Complete	RCT	Includes 65+	50-75% female included	Care dependent	The Americas	High-income economies			General health services for disease prevention				Cost (e.g. out of pocket)	Residential home/apartment	Usual care		No - assessment of effects by sex/gender NOT present	No - assessment of effects across any other PROGRESS characteristics? e.g. socioeconomic status	RCT
					Non-communicable disease					Visiting health professionals				Health service utilization
					Physical frailty					Visiting lay service providers
Abdulla (2013)
	Complete	Systematic review	Includes 65+		Non-communicable disease	European	High-income economies			Rehabilitation services	Adaptations to physical environment	Mental functions	Basic needs		Residential home/apartment	Other		No - assessment of effects by sex/gender NOT present	No - assessment of effects across any other PROGRESS characteristics? e.g. socioeconomic status	Low/critically low quality SR
					Physical frailty					Visiting health professionals		Sensory functions and pain	Quality of life
												Neuro-musculoskeletal function
Allen (2014)
	Complete	Systematic review	Includes <65		Discharged from hospital	Western Pacific	High-income economies			General health services for disease prevention				Cost (e.g. out of pocket)	Residential home/apartment	Usual care		No - assessment of effects by sex/gender NOT present	No - assessment of effects across any other PROGRESS characteristics? e.g. socioeconomic status	Moderate quality SR
			Includes 65+							Visiting health professionals				Satisfaction of older adult
														Caregiver outcomes
														Safety
														Health service utilization
Andy (2016)
	Complete	Systematic review	Includes 65+	50-75% female included	Care dependent	European	High-income economies			Rehabilitation services			Basic needs	Satisfaction of older adult	Residential home/apartment	Usual care		No - assessment of effects by sex/gender NOT present	No - assessment of effects across any other PROGRESS characteristics? e.g. socioeconomic status	High quality SR
										Visiting health professionals			Quality of life	Cost-effectiveness
														Health service utilization
Apostolo (2018)
	Complete	Systematic review	Includes 65+		Physical frailty	European	High-income economies			General health services for disease prevention		Mental functions	Basic needs	Cost (e.g. out of pocket)	Assisted living	Usual care		No - assessment of effects by sex/gender NOT present	No - assessment of effects across any other PROGRESS characteristics? e.g. socioeconomic status	Low/critically low quality SR
										Rehabilitation services		Neuro-musculoskeletal function	Quality of life	Cost-effectiveness
										Visiting health professionals				Caregiver outcomes
Baldwin (2011)
	Complete	Systematic review	Includes <65		Physical frailty	European	High-income economies			Health promotion services		Functions of the cardiovascular, haematological, immunological and respiratory systems	Quality of life	Cost-effectiveness	Residential home/apartment	Other		No - assessment of effects by sex/gender NOT present	Planned but not reported	High quality SR
			Includes 65+							Visiting health professionals		Functions of the digestive, metabolic and endocrine systems
Baxter (2016)
	Complete	Systematic review	Includes <65			European	High-income economies			Rehabilitation services		Neuro-musculoskeletal function	Basic needs		Independent living	Usual care		No - assessment of effects by sex/gender NOT present	No - assessment of effects across any other PROGRESS characteristics? e.g. socioeconomic status	Low/critically low quality SR
			Includes 65+							Visiting health professionals			Mobility			Other
Berger (2013)
	Complete	Systematic review			Non-communicable disease	The Americas	High-income economies			Rehabilitation services	Adaptations to physical environment		Contribution		Residential home/apartment	Usual care		No - assessment of effects by sex/gender NOT present	No - assessment of effects across any other PROGRESS characteristics? e.g. socioeconomic status	Low/critically low quality SR
										Visiting health professionals						Other
Beswick (2010)
	Complete	Systematic review	Includes 65+		Discharged from hospital	European	High-income economies			General health services for disease prevention			Basic needs	Health service utilization	Residential home/apartment	Usual care		No - assessment of effects by sex/gender NOT present	No - assessment of effects across any other PROGRESS characteristics? e.g. socioeconomic status	Low/critically low quality SR
					Injury					Visiting health professionals				Falls
					Physical frailty
Blythe (2009)
	Complete	Systematic review	Includes <65		Care dependent	Western Pacific	High-income economies			General health services for disease prevention		Mental functions			Assisted living	Other		No - assessment of effects by sex/gender NOT present	No - assessment of effects across any other PROGRESS characteristics? e.g. socioeconomic status	Low/critically low quality SR
			Includes 65+		Dementia					Visiting health professionals
					Non-communicable disease
Bryant-Lukosius (2015)
	Complete	Systematic review	Includes <65		Communicable disease	The Americas	High-income economies			General health services for disease prevention			Quality of life	Cost (e.g. out of pocket)	Residential home/apartment	Other		No - assessment of effects by sex/gender NOT present	No - assessment of effects across any other PROGRESS characteristics? e.g. socioeconomic status	Low/critically low quality SR
			Includes 65+		Discharged from hospital					Visiting health professionals				Satisfaction of older adult
														Cost-effectiveness
														Caregiver outcomes
														Health service utilization
Bula (2011)
	Complete	Systematic review	Includes <65		Injury	European	High-income economies			Rehabilitation services		Neuro-musculoskeletal function		Falls	Residential home/apartment	Other		No - assessment of effects by sex/gender NOT present	No - assessment of effects across any other PROGRESS characteristics? e.g. socioeconomic status	Low/critically low quality SR
			Includes 65+							Visiting health professionals
Bunn (2016)
	Complete	Systematic review	Includes <65		Dementia	European	High-income economies	Homemaking				Functions of the digestive, metabolic and endocrine systems	Basic needs		Assisted living	Other		No - assessment of effects by sex/gender NOT present	No - assessment of effects across any other PROGRESS characteristics? e.g. socioeconomic status	Low/critically low quality SR
			Includes 65+		Non-communicable disease
Burns (2001)
	Complete	Systematic review	Includes <65		Non-communicable disease	European	High-income economies			General health services for disease prevention				Health service utilization	Residential home/apartment	Usual care		No - assessment of effects by sex/gender NOT present	No - assessment of effects across any other PROGRESS characteristics? e.g. socioeconomic status	High quality SR
			Includes 65+							Visiting health professionals
Burton (2015)
	Complete	Systematic review	Includes 65+		Dementia	Western Pacific	High-income economies			Rehabilitation services		Mental functions	Mobility	Adherence	Residential home/apartment	Usual care		No - assessment of effects by sex/gender NOT present	No - assessment of effects across any other PROGRESS characteristics? e.g. socioeconomic status	Low/critically low quality SR
					Non-communicable disease					Visiting health professionals		Neuro-musculoskeletal function		Falls
Burton (2015)
	Complete	Systematic review	Includes 65+	75-100% female included	Physical frailty	Western Pacific	High-income economies			Rehabilitation services		Neuro-musculoskeletal function	Basic needs		Residential home/apartment	Other		No - assessment of effects by sex/gender NOT present	No - assessment of effects across any other PROGRESS characteristics? e.g. socioeconomic status	Low/critically low quality SR
										Visiting health professionals			Mobility
Cadore (2013)
	Complete	Systematic review	Includes 65+		Physical frailty	European	High-income economies			Rehabilitation services		Neuro-musculoskeletal function		Falls	Residential home/apartment	Usual care		No - assessment of effects by sex/gender NOT present	No - assessment of effects across any other PROGRESS characteristics? e.g. socioeconomic status	Low/critically low quality SR
										Visiting health professionals						Other
Candy (2011)
	Complete	Systematic review			End-of-life	European	High-income economies			Long term care services				Satisfaction of older adult	Residential home/apartment	Other		No - assessment of effects by sex/gender NOT present	No - assessment of effects across any other PROGRESS characteristics? e.g. socioeconomic status	Moderate quality SR
										Visiting health professionals				Cost-effectiveness	Long-term care
															Assisted living
Cattan (2005)
	Complete	Systematic review	Includes <65		Social isolation	European	High-income economies	Family and caregiver support		Health promotion services		Mental functions	Build and maintain relationships		Residential home/apartment		Social capital	No - assessment of effects by sex/gender NOT present	No - assessment of effects across any other PROGRESS characteristics? e.g. socioeconomic status	Low/critically low quality SR
			Includes 65+							Visiting health professionals					Independent living
Chiung-Ju (2013)
	Complete	Systematic review	Includes 65+		Non-communicable disease	The Americas	High-income economies			Rehabilitation services			Basic needs		Residential home/apartment	Other		No - assessment of effects by sex/gender NOT present	No - assessment of effects across any other PROGRESS characteristics? e.g. socioeconomic status	Low/critically low quality SR
										Visiting health professionals
Chou (2012)
	Complete	Systematic review	Includes 75+	50-75% female included	Care dependent	Western Pacific	Upper-middle-income economies			Rehabilitation services		Neuro-musculoskeletal function	Basic needs		Residential home/apartment	Other		No - assessment of effects by sex/gender NOT present	No - assessment of effects across any other PROGRESS characteristics? e.g. socioeconomic status	Low/critically low quality SR
					Physical frailty					Visiting health professionals			Quality of life		Assisted living
Clarkson (2018)
	Complete	Systematic review	Includes <65		Dementia	European	High-income economies	Family and caregiver support		General health services for disease prevention		Mental functions	Basic needs	Health service utilization	Residential home/apartment	Usual care		No - assessment of effects by sex/gender NOT present	No - assessment of effects across any other PROGRESS characteristics? e.g. socioeconomic status	Low/critically low quality SR
			Includes 65+		Non-communicable disease					Visiting health professionals		Neuro-musculoskeletal function
Clegg (2012)
	Complete	Systematic review	Includes 65+		Physical frailty	European	High-income economies			Rehabilitation services		Neuro-musculoskeletal function	Basic needs	Health service utilization	Residential home/apartment	Other		No - assessment of effects by sex/gender NOT present	No - assessment of effects across any other PROGRESS characteristics? e.g. socioeconomic status	Low/critically low quality SR
			Includes 75+							Visiting health professionals			Quality of life	Falls
													Mobility
Cobban (2012)
	Complete	Systematic review	Includes 65+		Non-communicable disease	The Americas	High-income economies			General health services for disease prevention		Functions of the digestive, metabolic and endocrine systems	Basic needs		Long-term care	Other		No - assessment of effects by sex/gender NOT present	No - assessment of effects across any other PROGRESS characteristics? e.g. socioeconomic status	Moderate quality SR
										Rehabilitation services					Assisted living
										Visiting health professionals
Cochrane (2014)
	Complete	Systematic review	Includes 65+	50-75% female included	Care dependent	European	High-income economies			Rehabilitation services			Basic needs	Satisfaction of older adult	Residential home/apartment			No - assessment of effects by sex/gender NOT present	Planned but not reported	High quality SR
										Visiting health professionals			Quality of life	Cost-effectiveness
														Health service utilization
Corrieri (2011)
	Complete	Systematic review	Includes 65+			European	High-income economies			General health services for disease prevention				Cost-effectiveness	Residential home/apartment	Other		No - assessment of effects by sex/gender NOT present	No - assessment of effects across any other PROGRESS characteristics? e.g. socioeconomic status	Low/critically low quality SR
										Health promotion services				Falls
										Visiting health professionals
Crocker (2013)
	Complete	Systematic review	Includes <65		Care dependent	European	High-income economies			Rehabilitation services		Mental functions	Basic needs	Cost-effectiveness	Long-term care	Other		No - assessment of effects by sex/gender NOT present	No - assessment of effects across any other PROGRESS characteristics? e.g. socioeconomic status	Low/critically low quality SR
			Includes 65+		Non-communicable disease					Visiting health professionals		Neuro-musculoskeletal function		Falls
Daniels (2008)
	Complete	Systematic review	Includes 75+		Physical frailty	European	High-income economies			Rehabilitation services		Neuro-musculoskeletal function	Basic needs		Residential home/apartment	Usual care		No - assessment of effects by sex/gender NOT present	No - assessment of effects across any other PROGRESS characteristics? e.g. socioeconomic status	Low/critically low quality SR
										Visiting health professionals
Davis (2015)
	Complete	Systematic review	Includes <65		End-of-life	The Americas	High-income economies			Long term care services		Mental functions	Quality of life	Satisfaction of older adult	Residential home/apartment	Usual care		No - assessment of effects by sex/gender NOT present	No - assessment of effects across any other PROGRESS characteristics? e.g. socioeconomic status	Low/critically low quality SR
			Includes 65+							Visiting health professionals				Cost-effectiveness
														Caregiver outcomes
														Health service utilization
De Coninck (2017)
	Complete	Systematic review	Includes <65		Injury	European	High-income economies			Rehabilitation services		Mental functions	Basic needs		Residential home/apartment	Usual care		No - assessment of effects by sex/gender NOT present	No - assessment of effects across any other PROGRESS characteristics? e.g. socioeconomic status	Moderate quality SR
			Includes 65+		Non-communicable disease					Long term care services
de Vries (2012)
	Complete	Systematic review	Includes 65+		Physical frailty	European	High-income economies			Rehabilitation services		Neuro-musculoskeletal function	Quality of life		Residential home/apartment	Other		No - assessment of effects by sex/gender NOT present	No - assessment of effects across any other PROGRESS characteristics? e.g. socioeconomic status	Low/critically low quality SR
										Visiting health professionals			Mobility
Desheng (2018)
	Complete	Systematic review	Includes 65+		Injury	Western Pacific	Upper-middle-income economies			Rehabilitation services		Sensory functions and pain	Mobility	Health service utilization	Residential home/apartment	Other		No - assessment of effects by sex/gender NOT present	No - assessment of effects across any other PROGRESS characteristics? e.g. socioeconomic status	Low/critically low quality SR
										Visiting health professionals
Dickens (2011)
	Complete	Systematic review	Includes <65		Social isolation	European	High-income economies			General health services for disease prevention		Mental functions	Build and maintain relationships		Residential home/apartment	Usual care		No - assessment of effects by sex/gender NOT present	No - assessment of effects across any other PROGRESS characteristics? e.g. socioeconomic status	Moderate quality SR
			Includes 65+							Visiting health professionals					Independent living
															Assisted living
Eklund (2009)
	Complete	Systematic review	Includes 65+		Physical frailty	European	High-income economies			General health services for disease prevention				Caregiver outcomes	Residential home/apartment	Other		No - assessment of effects by sex/gender NOT present	No - assessment of effects across any other PROGRESS characteristics? e.g. socioeconomic status	Low/critically low quality SR
										Visiting health professionals				Health service utilization
Elkan (2001)
	Complete	Systematic review	Includes 65+		Physical frailty	European	High-income economies	Family and caregiver support		General health services for disease prevention		Mental functions	Basic needs	Health service utilization	Residential home/apartment	Other		No - assessment of effects by sex/gender NOT present	No - assessment of effects across any other PROGRESS characteristics? e.g. socioeconomic status	Low/critically low quality SR
										Health promotion services
										Visiting health professionals
Evans (2003)
	Complete	Systematic review	Includes 65+		Non-communicable disease	European	High-income economies			Rehabilitation services		Neuro-musculoskeletal function	Basic needs		Independent living	Other		No - assessment of effects by sex/gender NOT present	No - assessment of effects across any other PROGRESS characteristics? e.g. socioeconomic status	Low/critically low quality SR
										Visiting health professionals					Assisted living
Fletcher-Smith (2013)
	Complete	Systematic review	Includes <65		Non-communicable disease	European	High-income economies			Rehabilitation services		Mental functions	Basic needs	Satisfaction of older adult	Long-term care	Usual care		No - assessment of effects by sex/gender NOT present	No - assessment of effects across any other PROGRESS characteristics? e.g. socioeconomic status	Moderate quality SR
			Includes 65+							Visiting health professionals			Quality of life	Cost-effectiveness	Assisted living
													Mobility	Health service utilization
Fomiatti (2013)
	Complete	Systematic review	Includes 65+		Non-communicable disease	Western Pacific	High-income economies		Personal mobility and transportation devices				Basic needs		Residential home/apartment	Other		No - assessment of effects by sex/gender NOT present	No - assessment of effects across any other PROGRESS characteristics? e.g. socioeconomic status	Low/critically low quality SR
													Contribution
Forbes (2015)
	Complete	Systematic review	Includes 65+		Dementia	The Americas	High-income economies			Rehabilitation services		Mental functions	Basic needs	Caregiver outcomes	Residential home/apartment	Usual care		No - assessment of effects by sex/gender NOT present	No - assessment of effects across any other PROGRESS characteristics? e.g. socioeconomic status	Moderate quality SR
					Non-communicable disease					Visiting health professionals				Health service utilization	Long-term care	Other
															Assisted living
Franck (2016)
	Complete	Systematic review	Includes <65		Social isolation	Western Pacific	High-income economies			General health services for disease prevention		Mental functions			Assisted living			No - assessment of effects by sex/gender NOT present	No - assessment of effects across any other PROGRESS characteristics? e.g. socioeconomic status	Moderate quality SR
			Includes 65+							Rehabilitation services
										Visiting health professionals
Gillespie (2012)
	Complete	Systematic review	Includes <65	50-75% female included	Injury	European	High-income economies		Personal mobility and transportation devices	Rehabilitation services	Adaptations to physical environment			Cost-effectiveness	Residential home/apartment	Usual care		No - assessment of effects by sex/gender NOT present	No - assessment of effects across any other PROGRESS characteristics? e.g. socioeconomic status	Moderate quality SR
			Includes 65+							Visiting health professionals				Safety	Independent living
														Falls
Gine-Garriga (2014)
	Complete	Systematic review	Includes <65		Physical frailty	European	High-income economies			Rehabilitation services		Neuro-musculoskeletal function	Basic needs		Residential home/apartment			No - assessment of effects by sex/gender NOT present	No - assessment of effects across any other PROGRESS characteristics? e.g. socioeconomic status	Low/critically low quality SR
			Includes 65+							Visiting health professionals			Mobility
Golding-Day (2017)
	Complete	Systematic review	Includes <65		Physical frailty	European	High-income economies	Personal care		Visiting health professionals	Adaptations to physical environment	Mental functions	Basic needs	Satisfaction of older adult	Residential home/apartment	Usual care		No - assessment of effects by sex/gender NOT present	No - assessment of effects across any other PROGRESS characteristics? e.g. socioeconomic status	Moderate quality SR
			Includes 65+										Quality of life	Cost-effectiveness
														Caregiver outcomes
														Health service utilization
														Falls
Gomes (2013)
	Complete	Systematic review	Includes <65		End-of-life	European	High-income economies			Long term care services		Sensory functions and pain	Quality of life	Cost (e.g. out of pocket)	Residential home/apartment	Usual care		No - assessment of effects by sex/gender NOT present	No - assessment of effects across any other PROGRESS characteristics? e.g. socioeconomic status	Moderate quality SR
			Includes 65+							Visiting health professionals				Satisfaction of older adult
														Cost-effectiveness
														Caregiver outcomes
Grant (2014)
	Complete	Systematic review	Includes 65+	50-75% female included	Non-communicable disease	European	High-income economies			General health services for disease prevention		Mental functions	Basic needs	Health service utilization	Residential home/apartment	Other		No - assessment of effects by sex/gender NOT present	No - assessment of effects across any other PROGRESS characteristics? e.g. socioeconomic status	High quality SR
										Visiting health professionals			Quality of life	Falls
Graybill (2014)
	Complete	Systematic review	Includes 65+		Non-communicable disease	European	High-income economies				Adaptations to physical environment	Sensory functions and pain	Basic needs	Cost-effectiveness	Residential home/apartment	Other		No - assessment of effects by sex/gender NOT present	No - assessment of effects across any other PROGRESS characteristics? e.g. socioeconomic status	Low/critically low quality SR
					Physical frailty								Quality of life
Hall (2011)
	Complete	Systematic review	Includes 75+	75-100% female included	End-of-life	European	High-income economies			Long term care services		Sensory functions and pain	Quality of life	Satisfaction of older adult	Long-term care	Usual care		No - assessment of effects by sex/gender NOT present	No - assessment of effects across any other PROGRESS characteristics? e.g. socioeconomic status	Moderate quality SR
					Non-communicable disease					Visiting health professionals					Independent living
															Assisted living
Handoll (2009)
	Complete	Systematic review	Includes 65+		Injury	European	High-income economies			Rehabilitation services		Mental functions	Basic needs	Adherence	Residential home/apartment	Other		No - assessment of effects by sex/gender NOT present	No - assessment of effects across any other PROGRESS characteristics? e.g. socioeconomic status	Moderate quality SR
					Non-communicable disease					Visiting health professionals			Quality of life	Cost-effectiveness	Assisted living
														Caregiver outcomes
														Health service utilization
Handoll (2015)
	Complete	Systematic review	Includes <65	50-75% female included	Injury	European	High-income economies			Rehabilitation services		Sensory functions and pain	Basic needs	Cost (e.g. out of pocket)	Residential home/apartment	Usual care		No - assessment of effects by sex/gender NOT present	No - assessment of effects across any other PROGRESS characteristics? e.g. socioeconomic status	High quality SR
			Includes 65+							Visiting health professionals		Neuro-musculoskeletal function	Mobility	Satisfaction of older adult
														Adherence
Hill (2015)
	Complete	Systematic review	Includes <65		Injury	Western Pacific	High-income economies			Rehabilitation services		Mental functions	Basic needs	Adherence	Residential home/apartment	Usual care		No - assessment of effects by sex/gender NOT present	No - assessment of effects across any other PROGRESS characteristics? e.g. socioeconomic status	Moderate quality SR
			Includes 65+							Visiting health professionals		Neuro-musculoskeletal function		Falls		Other
Hobbs (2013)
	Complete	Systematic review	Includes <65		Non-communicable disease	European	High-income economies			Rehabilitation services		Neuro-musculoskeletal function			Residential home/apartment	Usual care		No - assessment of effects by sex/gender NOT present	No - assessment of effects across any other PROGRESS characteristics? e.g. socioeconomic status	Moderate quality SR
			Includes 65+							Visiting health professionals						Other
Howe (2011)
	Complete	Systematic review	Includes <65		Physical frailty	European	High-income economies			Rehabilitation services		Neuro-musculoskeletal function	Mobility	Adherence	Residential home/apartment	Other		Planned but not reported	No - assessment of effects across any other PROGRESS characteristics? e.g. socioeconomic status	High quality SR
			Includes 65+							Visiting health professionals					Independent living
															Assisted living
Hunter (2018)
	Complete	Systematic review	Includes 65+		Non-communicable disease	The Americas	High-income economies			Rehabilitation services			Basic needs		Residential home/apartment	Usual care		No - assessment of effects by sex/gender NOT present	No - assessment of effects across any other PROGRESS characteristics? e.g. socioeconomic status	Moderate quality SR
										Visiting health professionals
Huss (2008)
	Complete	Systematic review	Includes 65+			European	High-income economies			General health services for disease prevention			Basic needs	Health service utilization	Residential home/apartment	Usual care		No - assessment of effects by sex/gender NOT present	No - assessment of effects across any other PROGRESS characteristics? e.g. socioeconomic status	Low/critically low quality SR
										Visiting health professionals
Jane (2017)
	Complete	Systematic review	Includes 65+		Care dependent	European	High-income economies				Adaptations to physical environment	Mental functions	Basic needs	Cost-effectiveness	Residential home/apartment	Usual care		No - assessment of effects by sex/gender NOT present	No - assessment of effects across any other PROGRESS characteristics? e.g. socioeconomic status	Low/critically low quality SR
					Non-communicable disease									Falls
Kang-Yi (2010)
	Complete	Systematic review	Includes 65+		Care dependent	The Americas	High-income economies			Rehabilitation services		Mental functions			Residential home/apartment	Other		No - assessment of effects by sex/gender NOT present	No - assessment of effects across any other PROGRESS characteristics? e.g. socioeconomic status	Low/critically low quality SR
					Non-communicable disease					Visiting health professionals
Konno (2011)
	On-going	Systematic review	Includes <65		Dementia	Western Pacific	High-income economies	Personal care		Visiting health professionals		Mental functions		Satisfaction of older adult	Residential home/apartment	Usual care		No - assessment of effects by sex/gender NOT present	No - assessment of effects across any other PROGRESS characteristics? e.g. socioeconomic status
			Includes 65+		Non-communicable disease									Caregiver outcomes	Assisted living
Konno (2013)
	Complete	Systematic review			Dementia	Western Pacific	High-income economies	Personal care		Visiting health professionals		Mental functions		Satisfaction of older adult	Residential home/apartment	Usual care		No - assessment of effects by sex/gender NOT present	No - assessment of effects across any other PROGRESS characteristics? e.g. socioeconomic status	Low/critically low quality SR
					Non-communicable disease									Caregiver outcomes	Assisted living
Konno (2014)
	Complete	Systematic review	Includes <65		Care dependent	Western Pacific	High-income economies	Personal care				Mental functions			Assisted living	Other		No - assessment of effects by sex/gender NOT present	No - assessment of effects across any other PROGRESS characteristics? e.g. socioeconomic status	Low/critically low quality SR
			Includes 65+		Dementia
					Non-communicable disease
Kurz (2011)
	Complete	Systematic review	Includes <65		Non-communicable disease	European	High-income economies			General health services for disease prevention		Mental functions	Basic needs	Satisfaction of older adult	Residential home/apartment	Other		No - assessment of effects by sex/gender NOT present	No - assessment of effects across any other PROGRESS characteristics? e.g. socioeconomic status	Low/critically low quality SR
			Includes 65+							Rehabilitation services			Quality of life	Caregiver outcomes	Assisted living
										Visiting health professionals
Lacroix (2017)
	Complete	Systematic review	Includes 65+			European	High-income economies			Rehabilitation services		Neuro-musculoskeletal function			Residential home/apartment	Other		No - assessment of effects by sex/gender NOT present	No - assessment of effects across any other PROGRESS characteristics? e.g. socioeconomic status	Low/critically low quality SR
										Visiting health professionals
Legg (2004)
	Complete	Systematic review	Includes 65+		Non-communicable disease	European	High-income economies			Rehabilitation services		Mental functions	Basic needs	Caregiver outcomes	Residential home/apartment	Usual care		No - assessment of effects by sex/gender NOT present	No - assessment of effects across any other PROGRESS characteristics? e.g. socioeconomic status	Low/critically low quality SR
													Quality of life	Health service utilization
Legg (2017)
	Complete	Systematic review	Includes <65		Non-communicable disease	European	High-income economies			Rehabilitation services		Mental functions	Basic needs	Satisfaction of older adult	Residential home/apartment	Usual care		No - assessment of effects by sex/gender NOT present	No - assessment of effects across any other PROGRESS characteristics? e.g. socioeconomic status	High quality SR
			Includes 65+							Visiting health professionals			Quality of life	Caregiver outcomes
														Health service utilization
Lewis (2017)
	Complete	Systematic review	Includes 65+		Non-communicable disease	Western Pacific	High-income economies			Rehabilitation services		Neuro-musculoskeletal function	Basic needs	Health service utilization	Residential home/apartment	Usual care		No - assessment of effects by sex/gender NOT present	No - assessment of effects across any other PROGRESS characteristics? e.g. socioeconomic status	Moderate quality SR
										Visiting health professionals				Falls
Liimatta (2016)
	Complete	Systematic review	Includes 65+	50-75% female included	Physical frailty	European	High-income economies			General health services for disease prevention			Basic needs	Cost (e.g. out of pocket)	Residential home/apartment	Other		No - assessment of effects by sex/gender NOT present	No - assessment of effects across any other PROGRESS characteristics? e.g. socioeconomic status	Low/critically low quality SR
										Visiting health professionals			Quality of life	Cost-effectiveness
														Health service utilization
Liu (2015)
	Complete	Systematic review	Includes 65+		Dementia	The Americas	High-income economies	Personal care				Mental functions			Long-term care	Other		No - assessment of effects by sex/gender NOT present	No - assessment of effects across any other PROGRESS characteristics? e.g. socioeconomic status	Low/critically low quality SR
					Non-communicable disease							Functions of the digestive, metabolic and endocrine systems
Liu (2018)
	Complete	Systematic review	Includes 65+		Care dependent	The Americas	High-income economies			Rehabilitation services			Basic needs		Residential home/apartment	Other		No - assessment of effects by sex/gender NOT present	No - assessment of effects across any other PROGRESS characteristics? e.g. socioeconomic status	Low/critically low quality SR
					Discharged from hospital					Visiting health professionals
					Injury
					Physical frailty
Low (2011)
	Complete	Systematic review	Includes 65+		Non-communicable disease	Western Pacific	High-income economies			General health services for disease prevention		Mental functions	Basic needs	Satisfaction of older adult	Residential home/apartment	Other		No - assessment of effects by sex/gender NOT present	No - assessment of effects across any other PROGRESS characteristics? e.g. socioeconomic status	Low/critically low quality SR
										Visiting health professionals		Sensory functions and pain	Quality of life	Caregiver outcomes
													Build and maintain relationships	Health service utilization
Martin (2011)
	Complete	Systematic review	Includes 65+		Non-communicable disease	European	High-income economies			General health services for disease prevention		Mental functions			Residential home/apartment	Other		No - assessment of effects by sex/gender NOT present	No - assessment of effects across any other PROGRESS characteristics? e.g. socioeconomic status	Moderate quality SR
										Rehabilitation services					Independent living
										Visiting health professionals
Mayo-Wilson (2014)
	Complete	Systematic review	Includes 65+			European	High-income economies			General health services for disease prevention		Mental functions	Basic needs	Health service utilization	Residential home/apartment	Other		No - assessment of effects by sex/gender NOT present	No - assessment of effects across any other PROGRESS characteristics? e.g. socioeconomic status	Moderate quality SR
										Visiting health professionals			Quality of life	Falls
McClure (2005)
	Complete	Systematic review	Includes 65+		Injury	Western Pacific	High-income economies			General health services for disease prevention				Falls	Residential home/apartment	Other		No - assessment of effects by sex/gender NOT present	No - assessment of effects across any other PROGRESS characteristics? e.g. socioeconomic status	Low/critically low quality SR
										Visiting health professionals
McWilliam (2000)
	Complete	Systematic review	Includes 65+			The Americas	High-income economies		Personal mobility and transportation devices	General health services for disease prevention			Basic needs	Health service utilization	Residential home/apartment	Other		No - assessment of effects by sex/gender NOT present	No - assessment of effects across any other PROGRESS characteristics? e.g. socioeconomic status	Low/critically low quality SR
										Health promotion services			Quality of life		Assisted living
										Rehabilitation services			Build and maintain relationships
										Visiting health professionals
Meinck (2004)
	Complete	Systematic review	Includes <65			European	High-income economies			General health services for disease prevention		Mental functions	Basic needs	Health service utilization	Residential home/apartment	Other		No - assessment of effects by sex/gender NOT present	No - assessment of effects across any other PROGRESS characteristics? e.g. socioeconomic status	Low/critically low quality SR
			Includes 65+							Visiting health professionals
Montgomery (2008)
	Complete	Systematic review	Includes 65+		Care dependent	European	High-income economies	Personal care				Mental functions	Basic needs	Cost (e.g. out of pocket)	Residential home/apartment	Other		No - assessment of effects by sex/gender NOT present	No - assessment of effects across any other PROGRESS characteristics? e.g. socioeconomic status	Moderate quality SR
												Sensory functions and pain	Quality of life	Satisfaction of older adult
												Neuro-musculoskeletal function	Contribution	Cost-effectiveness
													Build and maintain relationships	Health service utilization
Munk (2016)
	Complete	Systematic review	Includes <65		Physical frailty	European	High-income economies			General health services for disease prevention		Neuro-musculoskeletal function	Basic needs	Health service utilization	Residential home/apartment	Other		No - assessment of effects by sex/gender NOT present	No - assessment of effects across any other PROGRESS characteristics? e.g. socioeconomic status	Moderate quality SR
			Includes 65+							Visiting health professionals			Quality of life
Oliver (2007)
	Complete	Systematic review			Injury	European	High-income economies			General health services for disease prevention				Falls	Long-term care	Other		No - assessment of effects by sex/gender NOT present	No - assessment of effects across any other PROGRESS characteristics? e.g. socioeconomic status	Low/critically low quality SR
					Non-communicable disease					Visiting health professionals
Outpatient (2003)
	Complete	Systematic review	Includes <65	50-75% female included	Non-communicable disease	European	High-income economies			Rehabilitation services		Mental functions	Basic needs	Satisfaction of older adult	Residential home/apartment	Usual care		No - assessment of effects by sex/gender NOT present	No - assessment of effects across any other PROGRESS characteristics? e.g. socioeconomic status	Moderate quality SR
			Includes 65+							Visiting health professionals			Quality of life	Caregiver outcomes
														Health service utilization
Ozdemir (2017)
	Complete	Systematic review	Includes <65		Discharged from hospital	European	Lower-middle-income economies			Rehabilitation services		Sensory functions and pain	Basic needs		Residential home/apartment	Other		No - assessment of effects by sex/gender NOT present	No - assessment of effects across any other PROGRESS characteristics? e.g. socioeconomic status	Low/critically low quality SR
			Includes 65+							Visiting health professionals			Quality of life
Patterson (1999)
	Complete	Systematic review	Includes 65+		Discharged from hospital	European	High-income economies			General health services for disease prevention				Cost (e.g. out of pocket)	Residential home/apartment	Other		No - assessment of effects by sex/gender NOT present	No - assessment of effects across any other PROGRESS characteristics? e.g. socioeconomic status	Low/critically low quality SR
										Visiting health professionals				Access
Pitkala (2013)
	Complete	Systematic review	Includes 75+	50-75% female included	Dementia	European	High-income economies			Rehabilitation services		Neuro-musculoskeletal function	Basic needs		Residential home/apartment	Other		No - assessment of effects by sex/gender NOT present	No - assessment of effects across any other PROGRESS characteristics? e.g. socioeconomic status	Low/critically low quality SR
					Non-communicable disease					Visiting health professionals			Mobility		Assisted living
Poscia (2018)
	Complete	Systematic review	Includes 65+	50-75% female included	Social isolation	European	High-income economies			General health services for disease prevention		Mental functions	Quality of life		Residential home/apartment	Other		No - assessment of effects by sex/gender NOT present	No - assessment of effects across any other PROGRESS characteristics? e.g. socioeconomic status	Low/critically low quality SR
										Visiting health professionals		Neuro-musculoskeletal function	Build and maintain relationships		Assisted living
Potter (2011)
	Complete	Systematic review	Includes <65		Dementia	European	High-income economies			Rehabilitation services		Mental functions	Quality of life	Falls	Residential home/apartment	Other		No - assessment of effects by sex/gender NOT present	No - assessment of effects across any other PROGRESS characteristics? e.g. socioeconomic status	Low/critically low quality SR
			Includes 65+		Non-communicable disease							Neuro-musculoskeletal function			Assisted living
Reilly (2015)
	Complete	Systematic review	Includes <65		Dementia	European	High-income economies			General health services for disease prevention		Mental functions	Basic needs	Caregiver outcomes	Residential home/apartment	Other		No - assessment of effects by sex/gender NOT present	No - assessment of effects across any other PROGRESS characteristics? e.g. socioeconomic status	High quality SR
			Includes 65+		Non-communicable disease					Visiting health professionals			Quality of life	Health service utilization	Assisted living
Renz (2017)
	Complete	Systematic review	Includes <65			European	High-income economies			General health services for disease prevention			Basic needs	Health service utilization	Residential home/apartment	Usual care		No - assessment of effects by sex/gender NOT present	No - assessment of effects across any other PROGRESS characteristics? e.g. socioeconomic status	Moderate quality SR
			Includes 65+							Visiting health professionals			Quality of life	Falls
Resnick (2016)
	Complete	Systematic review	Includes 65+		Injury	The Americas	High-income economies			Rehabilitation services		Mental functions	Basic needs		Residential home/apartment	Other		No - assessment of effects by sex/gender NOT present	No - assessment of effects across any other PROGRESS characteristics? e.g. socioeconomic status	Low/critically low quality SR
					Non-communicable disease					Visiting health professionals		Neuro-musculoskeletal function			Assisted living
Roe (2015)
	Complete	Systematic review	Includes <65		Non-communicable disease	European	High-income economies	Personal care		Health promotion services		Genitourinary and reproductive functions			Assisted living	Other		No - assessment of effects by sex/gender NOT present	No - assessment of effects across any other PROGRESS characteristics? e.g. socioeconomic status	Low/critically low quality SR
			Includes 65+							Visiting health professionals
Roets-Merken (2015)
	Complete	Systematic review	Includes <65		Care dependent	European	High-income economies			Rehabilitation services		Sensory functions and pain			Residential home/apartment			No - assessment of effects by sex/gender NOT present	No - assessment of effects across any other PROGRESS characteristics? e.g. socioeconomic status	Low/critically low quality SR
			Includes 65+		Non-communicable disease					Visiting health professionals
Santomassino (2012)
	Complete	Systematic review	Includes <65		Non-communicable disease	The Americas	High-income economies			General health services for disease prevention				Satisfaction of older adult	Residential home/apartment	Other		No - assessment of effects by sex/gender NOT present	No - assessment of effects across any other PROGRESS characteristics? e.g. socioeconomic status	Low/critically low quality SR
			Includes 65+							Visiting health professionals				Health service utilization
Sean (2014)
	Complete	Systematic review	Includes 65+	50-75% female included	Non-communicable disease	European	High-income economies			General health services for disease prevention		Mental functions	Basic needs	Health service utilization	Residential home/apartment	Usual care		No - assessment of effects by sex/gender NOT present	No - assessment of effects across any other PROGRESS characteristics? e.g. socioeconomic status	High quality SR
										Visiting health professionals			Quality of life	Falls
Shaw (2009)
	Complete	Systematic review	Includes 65+	50-75% female included	Physical frailty	European	High-income economies	Family and caregiver support						Cost (e.g. out of pocket)	Residential home/apartment	Usual care		No - assessment of effects by sex/gender NOT present	No - assessment of effects across any other PROGRESS characteristics? e.g. socioeconomic status	Low/critically low quality SR
														Cost-effectiveness	Long-term care
														Caregiver outcomes
Shepperd (2005)
	Complete	Systematic review	Includes 65+		Discharged from hospital	European	High-income economies			General health services for disease prevention		Mental functions		Satisfaction of older adult	Residential home/apartment	Other		No - assessment of effects by sex/gender NOT present	No - assessment of effects across any other PROGRESS characteristics? e.g. socioeconomic status	Moderate quality SR
										Visiting health professionals		Neuro-musculoskeletal function		Caregiver outcomes
														Health service utilization
Shepperd (2011)
	Complete	Systematic review	Includes <65		End-of-life	European	High-income economies			Long term care services		Mental functions	Quality of life	Satisfaction of older adult	Residential home/apartment	Usual care		No - assessment of effects by sex/gender NOT present	No - assessment of effects across any other PROGRESS characteristics? e.g. socioeconomic status	Moderate quality SR
			Includes 65+							Visiting health professionals		Sensory functions and pain		Health service utilization		Other
												Functions of the digestive, metabolic and endocrine systems
Shepperd (2016)
	Complete	Systematic review	Includes <65			European	High-income economies			General health services for disease prevention		Mental functions	Quality of life	Cost (e.g. out of pocket)	Residential home/apartment	Other		No - assessment of effects by sex/gender NOT present	No - assessment of effects across any other PROGRESS characteristics? e.g. socioeconomic status	Low/critically low quality SR
			Includes 65+							Visiting health professionals				Satisfaction of older adult
														Health service utilization
Shvedko (2018)
	Complete	Systematic review	Includes <65	50-75% female included	Non-communicable disease	European	High-income economies			Rehabilitation services		Mental functions	Quality of life		Residential home/apartment	Usual care	Social capital	No - assessment of effects by sex/gender NOT present	No - assessment of effects across any other PROGRESS characteristics? e.g. socioeconomic status	Moderate quality SR
			Includes 65+							Visiting health professionals			Build and maintain relationships
Simek (2012)
	Complete	Systematic review	Includes <65		Injury	Western Pacific	High-income economies			Rehabilitation services				Adherence	Residential home/apartment	Other		No - assessment of effects by sex/gender NOT present	No - assessment of effects across any other PROGRESS characteristics? e.g. socioeconomic status	Moderate quality SR
			Includes 65+							Visiting health professionals				Falls
Sims-Gould (2017)
	Complete	Systematic review	Includes 65+	50-75% female included	Care dependent	The Americas	High-income economies			Rehabilitation services		Neuro-musculoskeletal function	Basic needs	Health service utilization	Residential home/apartment	Usual care		No - assessment of effects by sex/gender NOT present	No - assessment of effects across any other PROGRESS characteristics? e.g. socioeconomic status	Moderate quality SR
					Non-communicable disease					Visiting health professionals			Build and maintain relationships		Assisted living
					Physical frailty
Skelton (2013)
	Complete	Systematic review	Includes <65		Non-communicable disease	European	High-income economies				Adaptations to physical environment	Mental functions	Quality of life	Falls	Residential home/apartment	Other		No - assessment of effects by sex/gender NOT present	No - assessment of effects across any other PROGRESS characteristics? e.g. socioeconomic status	High quality SR
			Includes 65+
Smeeth (2006)
	Complete	Systematic review	Includes 65+			European	High-income economies			General health services for disease prevention		Sensory functions and pain			Residential home/apartment	Other		No - assessment of effects by sex/gender NOT present	No - assessment of effects across any other PROGRESS characteristics? e.g. socioeconomic status	Moderate quality SR
										Visiting health professionals
Smith (2016)
	Complete	Systematic review	Includes <65		Non-communicable disease	European	High-income economies			General health services for disease prevention		Mental functions	Basic needs	Satisfaction of older adult	Residential home/apartment	Usual care		No - assessment of effects by sex/gender NOT present	No - assessment of effects across any other PROGRESS characteristics? e.g. socioeconomic status	High quality SR
			Includes 65+										Quality of life	Adherence
														Cost-effectiveness
														Access
														Health service utilization
Stall (2014)
	Complete	Systematic review	Includes 65+		Care dependent	The Americas	High-income economies			General health services for disease prevention			Quality of life	Cost (e.g. out of pocket)	Residential home/apartment	Other		No - assessment of effects by sex/gender NOT present	No - assessment of effects across any other PROGRESS characteristics? e.g. socioeconomic status	Low/critically low quality SR
										Visiting health professionals				Satisfaction of older adult
														Cost-effectiveness
														Caregiver outcomes
														Health service utilization
Steultjens (2004)
	Complete	Systematic review	Includes 65+		Non-communicable disease	European	High-income economies			Rehabilitation services		Mental functions	Basic needs	Health service utilization	Residential home/apartment	Usual care		No - assessment of effects by sex/gender NOT present	No - assessment of effects across any other PROGRESS characteristics? e.g. socioeconomic status	Low/critically low quality SR
										Visiting health professionals		Sensory functions and pain	Quality of life	Falls
													Build and maintain relationships
Steultjens (2004)
	Complete	Systematic review	Includes <65			European	High-income economies			Rehabilitation services		Mental functions	Basic needs	Health service utilization	Residential home/apartment	Other		No - assessment of effects by sex/gender NOT present	No - assessment of effects across any other PROGRESS characteristics? e.g. socioeconomic status	Low/critically low quality SR
			Includes 65+							Visiting health professionals		Sensory functions and pain	Quality of life	Falls
												Neuro-musculoskeletal function	Contribution
Stolee (2012)
	Complete	Systematic review	Includes <65		Non-communicable disease	The Americas	High-income economies			Rehabilitation services		Mental functions	Quality of life		Residential home/apartment	Usual care		No - assessment of effects by sex/gender NOT present	No - assessment of effects across any other PROGRESS characteristics? e.g. socioeconomic status	Low/critically low quality SR
			Includes 65+							Visiting health professionals
Stuck (2002)
	Complete	Systematic review	Includes 65+			European	High-income economies			General health services for disease prevention			Basic needs	Health service utilization	Residential home/apartment	Other		No - assessment of effects by sex/gender NOT present	No - assessment of effects across any other PROGRESS characteristics? e.g. socioeconomic status	Low/critically low quality SR
										Visiting health professionals
Talley (2011)
	Complete	Systematic review	Includes 65+		Non-communicable disease	The Americas	High-income economies			General health services for disease prevention		Genitourinary and reproductive functions	Quality of life		Residential home/apartment	Other		No - assessment of effects by sex/gender NOT present	No - assessment of effects across any other PROGRESS characteristics? e.g. socioeconomic status	Low/critically low quality SR
										Visiting health professionals
Tappenden (2012)
	Complete	Systematic review	Includes 75+		Physical frailty	European	High-income economies			Health promotion services		Mental functions		Satisfaction of older adult	Residential home/apartment	Usual care		No - assessment of effects by sex/gender NOT present	No - assessment of effects across any other PROGRESS characteristics? e.g. socioeconomic status	Moderate quality SR
										Visiting health professionals				Cost-effectiveness
														Health service utilization
														Falls
Therapy-based rehabilitation... (2003)
	Complete	Systematic review	Includes 65+		Non-communicable disease	European	High-income economies			Rehabilitation services		Mental functions	Basic needs	Satisfaction of older adult	Residential home/apartment	Other		No - assessment of effects by sex/gender NOT present	No - assessment of effects across any other PROGRESS characteristics? e.g. socioeconomic status	Low/critically low quality SR
										Visiting health professionals			Quality of life	Caregiver outcomes	Independent living
														Health service utilization
Thiebaud (2014)
	Complete	Systematic review	Includes 75+	50-75% female included		The Americas	High-income economies			Rehabilitation services		Neuro-musculoskeletal function	Basic needs		Residential home/apartment	Usual care		No - assessment of effects by sex/gender NOT present	No - assessment of effects across any other PROGRESS characteristics? e.g. socioeconomic status	Low/critically low quality SR
										Visiting health professionals			Mobility
Toles (2016)
	Complete	Systematic review	Includes 75+	50-75% female included	Discharged from hospital	The Americas	High-income economies			General health services for disease prevention			Basic needs	Satisfaction of older adult	Residential home/apartment	Usual care		No - assessment of effects by sex/gender NOT present	No - assessment of effects across any other PROGRESS characteristics? e.g. socioeconomic status	Moderate quality SR
										Visiting health professionals			Quality of life	Health service utilization	Assisted living
Tseng (2011)
	Complete	Systematic review	Includes 65+		Non-communicable disease	Western Pacific	High-income economies			Rehabilitation services		Mental functions			Residential home/apartment	Other		No - assessment of effects by sex/gender NOT present	No - assessment of effects across any other PROGRESS characteristics? e.g. socioeconomic status	Low/critically low quality SR
										Visiting health professionals
Vaapio (2009)
	Complete	Systematic review	Includes <65		Injury	European	High-income economies			Rehabilitation services			Quality of life		Residential home/apartment	Other		No - assessment of effects by sex/gender NOT present	No - assessment of effects across any other PROGRESS characteristics? e.g. socioeconomic status	Low/critically low quality SR
			Includes 65+							Visiting health professionals					Assisted living
van Abbema (2015)
	Complete	Systematic review	Includes 65+		Physical frailty	European	High-income economies			Rehabilitation services		Neuro-musculoskeletal function			Residential home/apartment	Other		No - assessment of effects by sex/gender NOT present	No - assessment of effects across any other PROGRESS characteristics? e.g. socioeconomic status	Low/critically low quality SR
										Visiting health professionals
Van Citters (2004)
	Complete	Systematic review	Includes 65+		Non-communicable disease	The Americas	High-income economies			General health services for disease prevention		Mental functions			Residential home/apartment	Other		No - assessment of effects by sex/gender NOT present	No - assessment of effects across any other PROGRESS characteristics? e.g. socioeconomic status	Low/critically low quality SR
										Visiting health professionals
Ward (2003)
	Complete	Systematic review	Includes <65		Care dependent	European	High-income economies			Rehabilitation services			Basic needs	Satisfaction of older adult	Residential home/apartment	Other		No - assessment of effects by sex/gender NOT present	No - assessment of effects across any other PROGRESS characteristics? e.g. socioeconomic status	Low/critically low quality SR
			Includes 65+		Non-communicable disease					Visiting health professionals			Quality of life	Cost-effectiveness	Long-term care
														Health service utilization	Independent living
															Assisted living
Watanabe (2015)
	On-going	Systematic review	Includes <65		Non-communicable disease	Western Pacific	High-income economies		Personal mobility and transportation devices			Sensory functions and pain	Basic needs		Residential home/apartment	Usual care		No - assessment of effects by sex/gender NOT present	No - assessment of effects across any other PROGRESS characteristics? e.g. socioeconomic status
			Includes 65+										Quality of life
													Mobility
Weber (2018)
	Complete	Systematic review	Includes <65	50-75% female included	Care dependent	European	High-income economies			Rehabilitation services		Mental functions	Mobility	Falls	Residential home/apartment	Other		No - assessment of effects by sex/gender NOT present	No - assessment of effects across any other PROGRESS characteristics? e.g. socioeconomic status	Moderate quality SR
			Includes 65+		Injury					Visiting health professionals		Neuro-musculoskeletal function
Winkel (2008)
	Complete	Systematic review	Includes <65		Non-communicable disease	European	High-income economies			General health services for disease prevention			Basic needs	Cost (e.g. out of pocket)	Residential home/apartment	Usual care		No - assessment of effects by sex/gender NOT present	No - assessment of effects across any other PROGRESS characteristics? e.g. socioeconomic status	Low/critically low quality SR
			Includes 65+							Rehabilitation services			Quality of life	Satisfaction of older adult
														Access
														Safety
Yi (2015)
	On-going	Systematic review	Includes <65		Dementia	Western Pacific	High-income economies	Personal care		General health services for disease prevention		Integumentary system			Long-term care	Other		No - assessment of effects by sex/gender NOT present	No - assessment of effects across any other PROGRESS characteristics? e.g. socioeconomic status
			Includes 65+		Non-communicable disease					Visiting health professionals					Assisted living
Young (2017)
	Complete	Systematic review	Includes 65+		Care dependent	European	High-income economies			Long term care services			Quality of life	Satisfaction of older adult	Residential home/apartment	Usual care		No - assessment of effects by sex/gender NOT present	No - assessment of effects across any other PROGRESS characteristics? e.g. socioeconomic status	High quality SR
					Non-communicable disease					Visiting health professionals				Health service utilization	Long-term care
Zhu (2013)
	Complete	Systematic review	Includes <65		Care dependent	The Americas	High-income economies	Personal care				Functions of the digestive, metabolic and endocrine systems			Residential home/apartment	Other		No - assessment of effects by sex/gender NOT present	No - assessment of effects across any other PROGRESS characteristics? e.g. socioeconomic status	Low/critically low quality SR
			Includes 65+		Non-communicable disease
Zubala (2017)
	Complete	Systematic review	Includes <65	50-75% female included		European	High-income economies			Rehabilitation services		Mental functions		Adherence	Residential home/apartment	Other		No - assessment of effects by sex/gender NOT present	No - assessment of effects across any other PROGRESS characteristics? e.g. socioeconomic status	Moderate quality SR
			Includes 65+							Visiting health professionals		Neuro-musculoskeletal function			Independent living
															Assisted living
